# Supplementary material for: 3,3-Dimethyl-1,2,3,4-tetra­hydro­cyclo­penta­[b]indole-1,2-dione (bruceolline E)
Source: Acta Crystallogr Sect E Struct Rep Online. 2012 Jan 11;68(Pt 2):o364–5. doi: 10.1107/S1600536812000517 (PMC3275045; doi:10.1107/S1600536812000517)
Supplement: Supplementary file 1 [file e-68-0o364-sup1.cif]

##############################################################################
###                                                                        ###
###           Electronic papers (Acta Crystallographica Section C)         ###
###                                                                        ###
##############################################################################
#                                                                            #
# This paper is published electronically. It meets the data-validation       #
# criteria for publication in Acta Crystallographica Section C.              #
# The submission has been checked by a Section C Co-editor though the text   #
# in _publ_section_comments is the responsibility of the authors.            #
#                                                                            #
# Electronic papers are listed in the printed contents pages of an issue of  #
# Acta Crystallographica Section C within two months of acceptance and are   #
# available by email and via the online contents pages for that issue.       #
#                                                                            #
# Software is freely available for graphical display of the structure(s) in  #
# this CIF.  For information consult the CIF home page http://www.iucr.org/  #
# cif/home.html                                                              #
#                                                                            #
#            Copyright International Union of Crystallography                #
#                                                                            #
##############################################################################
data_global
_audit_creation_method     SHELXL-97
_journal_date_recd_electronic     2011-12-28
_journal_date_accepted     2012-01-05
_journal_name_full     'Acta Crystallographica, Section E'
_journal_year     2012
_journal_volume     68
_journal_issue      2
_journal_page_first     eo364
_journal_page_last     eo365
_journal_paper_category     QO
_journal_paper_doi     10.1107/S1600536812000517
_journal_coeditor_code     QM2048
_publ_contact_author_name     'Jasinski, Jerry P.'
_publ_contact_author_address
;
Department of Chemistry
Keene State College
229 Main Street
Keene, New Hampshire 03435, USA
;
_publ_contact_author_email     jjasinski@keene.edu
_publ_contact_author_fax     ?
_publ_contact_author_phone     '603 358-2563'
_publ_section_title
;
3,3-Dimethyl-1,2,3,4-tetrahydrocyclopenta[<i>b</i>]indole-1,2-dione (bruceolline
E)
;
loop_
    _publ_author_name
    _publ_author_address
    'Jordon, Jason A.'
;
Department of Biological and Chemical Sciences
University of the West Indies
Cave Hill,
Barbados
;
    'Badenock, Jeanese C.'
;
Department of Biological and Chemical Sciences
University of the West Indies
Cave Hill,
Barbados
;
    'Gribble, Gordon W.'
;
Department Chemistry
Dartmouth College
Hanover, NH 03755-3564
USA
;
    'Jasinski, Jerry P.'
;
Department of Chemistry
Keene State College
229 Main Street
Keene, NH 03435-2001,
USA
;
    'Golen, James A.'
;
Department of Chemistry
Keene State College
229 Main Street
Keene, NH 03435-2001,
USA
;
_publ_section_abstract
;
The title compound, C~13~H~11~NO~2~, crystallizes with two molecules in the
asymmetric unit. The crystal packing is stabilized by N---H...O hydrogen
bonds, which link the molecules into chains along [011] and weak C---H...O
interactions.
;
_publ_section_comment
;
The fused indole alkaloid bruceolline E was first isolated as yellow
needles from the root wood <i>Brucea mollis Wall. Var. tonkinensis
Lecomte</i> and reported by Ohmoto (Ouyang <i>et al.</i>, 1994).  Our
synthesis of this cyclopenta[<i>b</i>]indolone natural product included
a tandem acylation/Nazarov cyclization sequence (Song <i>et al.</i>,
2006) and insertion of the \a-diketone functionality using selenium
dioxide (Gribble <i>et al.</i>, 1988) in 60% yield. Similar Nazarov
cyclizations with indoles (Bergman & Venemalm, 1992; Cheng & Cheung,
1996; Ishikura <i>et al.</i>, 2000; Miki <i>et al.</i>,
2001; Churruca
<i>et al.</i>, 2010) have been reported.  Related \a-diketone
oxidations
using selenium dioxide (Xu <i>et al.</i>, 2002; Belsey <i>et al.</i>,
2006) and cyclopenta[<i>b</i>]indolone natural product alkaloid
analogues
such as scytonemin (Garcia-Pichel & Castenholz 1991; Garcia-Pichel
<i>et
al.</i> 1992; Proteau <i>et al.</i> 1993; Ekebergh <i>et
al.</i> 2011),
nostodione (Kobayashi <i>et al.</i>, 1994) and
prenostodione (Ploutno & Carmeli, 2001) have also been reported.
Our efforts have yielded the first total synthesis of bruceolline E
(Jordan <i>et al.</i>, 2011), in three steps from the known ethyl
indole-1-carboxylate.
We now report herein the first crystal structure of the title compound,
C~13~H~11~NO~2~, bruceolline E, which confirms the cyclopenta[<i>b</i>]
indole moiety and the \a-diketone functionalities earlier assigned by
NMR methods.
In the crystal structure of the title compound, C~13~H~11~NO~2~,
two molecules crystallize in the asymmetric unit (Fig. 1). Bond lengths
are in normal ranges (Allen <i>et al.</i>, 1987).  Crystal packing is
stabilized by N---H...O hydrogen bonds (Table 1) and weak C---H...O
intermolecular interactions linking these 1-D chains along [011]
(Fig. 2).
;
_publ_section_acknowledgements
;
JCB wishes to thank the School of Graduate Studies and Research, UWI, and the
Government of Barbados for the funding of this research. JPJ acknowledges the
NSF--MRI program (grant No. CHE1039027) for funds to purchase the X-ray
diffractometer.
;
_publ_section_references
;
Allen, F. H., Kennard, O., Watson, D. G., Brammer, L., Orpen, A. G. &
Taylor, R. (1987). <i>J. Chem. Soc. Perkin Trans. 2</i>, pp. S1--19.
Belsey, S., Danks, T. N. & Wagner, G. (2006). <i>Synth. Commun.</i>
<b>36</b>, 1019--1024.
Bergman, J. & Venemalm, L. (1992). <i>Tetrahedron</i> <b>48</b>,
759--768.
Cheng, K.-F., Chan, K.-P. & Lai, T.-F. (1991). <i>J. Chem. Soc. Perkin
Trans. 1</i>, pp. 2461--2465.
Cheng, K.-F. & Cheung, M.-K. (1996). <i>J. Chem. Soc., Perkin Trans.
1</i>, pp. 1213--1218.
Churruca, F., Fousteris, M., Ishikawa, Y., von Wantoch Rekowski, M.,
Hounsou, C., Surrey, T. & Giannis, A. (2010). <i>Org. Lett.</i> <b>12</b>,
2096--2099.
Ekebergh, A., Karlsson, I., Mete, R., Pan, Y., B\"orje, A. &
M\%artensson, J. (2011). <i>Org. Lett.</i> <b>13</b>, 4458--4461.
Garcia-Pichel, F. & Castenholz, R. W. (1991). <i>J. Phycol.</i>
<b>27</b>, 395--409.
Garcia-Pichel, F., Sherry, N. D. & Castenholz, R. W. (1992).
<i>Photochem. Photobiol.</i> <b>56</b>, 17--23.
Gribble, G. W., Barden, T. C. & Johnson, D. A. (1988).
<i>Tetrahedron</i>, <b>44</b>, 3195--3202.
Ishikura, M., Imaizumi, K. & Katagiri, N. (2000). <i>Heterocycles</i>,
<b>53</b>, 2201--2220.
Jacquemard, U., B\'en\'eteau, V., Lefoix, M., Routier, S., M\'erour,
J.-Y. & Coudert, G. (2004). <i>Tetrahedron</i>, <b>60</b>, 10039--10047.
Jordan, J. A., Gribble, G. W. & Badenock, J. C. (2011). <i>Tetrahedron
Lett.</i> <b>52</b>, 6772--6774.
Kobayashi, A., Kajiyama, S.-I., Inawaka, K., Kanzaki, H. & Kawazu, K.
Z. (1994). <i>Z. Naturforsch. Teil C</i>, <b>49</b>, 464--470.
Miki, Y., Hachiken, H., Kawazoe, A., Tsuzaki, Y. & Yanase, N. (2001).
<i>Heterocycles</i>, <b>55</b>, 1291--1299.
Ouyang, Y., Koike, K. & Ohmoto, T. (1994). <i>Phytochemistry</i>,
<b>37</b>, 575--578.
Oxford Diffraction  (2010). <i>CrysAlis PRO</i> and <i>CrysAlis
RED</i>. Oxford Diffraction Ltd, Yarnton, England.
Ploutno, A. & Carmeli, S. (2001). <i>J. Nat. Prod.</i> <b>64</b>,
544--545.
Proteau, P. J., Gerwick, W. H., Garcia-Pichel, F. & Castenholz, R.
(1993). <i>Cell. Mol. Life Sci.</i> <b>49</b>, 825--829.
Sheldrick, G. M. (2008). <i>Acta Cryst.</i> A<b>64</b>, 112--122.
Song, C., Knight, D. W. & Whatton, M. A. (2006). <i>Org. Lett.</i>
<b>8</b>, 163--166.
Xu, P.-F., Chen, Y.-S., Lin, S.-I. & Lu, T.-J. (2002). <i>J. Org.
Chem.</i> <b>67</b>, 2309--2314.
;
_publ_section_related_literature
;
For the first isolation of bruceolline E as yellow needles, see: Ouyang <i>et
al.</i> (1994). For the first total synthesis of bruceolline E in three
steps
from the known ethyl indole-1-carboxylate, see: Jordan <i>et al.</i>
(2011).
For examples of similar tandem acylation/Nazarov cyclization with pyrroles,
see: Song <i>et al.</i> (2006). For examples of Nazarov cyclizations
with
indoles, see: Bergman & Venemalm (1992); Cheng & Cheung (1996);
Ishikura <i>et
al.</i> (2000); Miki <i>et al.</i> (2001); Churruca <i>et
al.</i> (2010). For
examples of \a-diketone oxidations using selenium dioxide, see: Gribble <i>et
al.</i> (1988); Xu <i>et al.</i> (2002); Belsey <i>et al.</i>
(2006). For
related cyclopenta[<i>b</i>]indolone alkaloids and their analogues, see: Cheng
<i>et al.</i> (1991); Garcia-Pichel & Castenholz (1991);
Garcia-Pichel <i>et
al.</i> (1992); Proteau <i>et al.</i> (1993); Ekebergh <i>et
al.</i> (2011);
Kobayashi <i>et al.</i> (1994); Jacquemard <i>et al.</i>
(2004); Ploutno &
Carmeli (2001). For standard bond lengths, see: Allen <i>et al.</i>
(1987).
;
_publ_section_exptl_prep
;
A solution of 3,3-dimethyl-1,2-dioxo-2,3-dihydro-1H-cyclopenta[<i>b</i>]
indole-4-carboxylic acid ethyl ester (0.58 g, 2.03 mmol, 1 eq.),
anhydrous THF (30 mL) and TBAF (10.2 mL, 1.0 M in THF, 10.2 mmol, 5.02
eq.) was stirred under argon at reflux for 2 h (Jacquemard <i>et al.</i>,
2004).  The mixture was allowed to cool before quenching with saturated
NH~4~Cl.  After extraction with CH~2~Cl~2~ (3 x 40 mL), the organic
layers were combined, dried over MgSO~4~ and concentrated in vacuo to
give a yellow solid. Flash column chromatography (100% EtOAc) gave the
product as a yellow solid (0.42 g, 97%). Crystals suitable for X-ray
diffraction were grown from methanol [m.p. 562- 563 K (dec); literature
value 562- 564 K (dec)].
;
_publ_section_exptl_refinement
;
H1NA and H1NB were located by a Fourier map and refined isotropically.
All of the remaining H atoms were placed in their calculated positions
and then refined using the riding model with Atom---H lengths of 0.95\%A
(CH) or 0.98\%A (CH~3~). Isotropic displacement parameters for these atoms
were set to 1.19-1.20 (CH) or 1.4-1,50 (CH~3~) times <i>U</i>~eq~ of the
parent atom.
;
data_I
_chemical_name_systematic
;
3,3-Dimethyl-1,2,3,4-tetrahydrocyclopenta[<i>b</i>]indole-1,2-dione
;
_chemical_name_common     ?
_chemical_formula_moiety     'C13 H11 N O2'
_chemical_formula_sum     'C13 H11 N O2'
_chemical_formula_iupac     'C13 H11 N O2'
_chemical_formula_weight     213.23
_chemical_melting_point     ?
_symmetry_cell_setting     triclinic
_symmetry_space_group_name_H-M     'P -1'
_symmetry_space_group_name_Hall     '-P 1'
loop_
    _symmetry_equiv_pos_as_xyz
    'x, y, z'
    '-x, -y, -z'
_cell_length_a     9.1091(7)
_cell_length_b     11.5337(8)
_cell_length_c     11.8745(9)
_cell_angle_alpha     63.230(7)
_cell_angle_beta     80.596(6)
_cell_angle_gamma     79.970(6)
_cell_volume     1091.69(14)
_cell_formula_units_Z     4
_cell_measurement_reflns_used     5810
_cell_measurement_theta_min     3.32
_cell_measurement_theta_max     32.25
_cell_measurement_temperature     170(2)
_exptl_crystal_description     block
_exptl_crystal_colour     yellow
_exptl_crystal_size_max     0.28
_exptl_crystal_size_mid     0.25
_exptl_crystal_size_min     0.24
_exptl_crystal_density_diffrn     1.297
_exptl_crystal_density_meas     ?
_exptl_crystal_density_method     'not measured'
_exptl_crystal_F_000     448
_exptl_absorpt_coefficient_mu     0.088
_exptl_absorpt_correction_type     multi-scan
_exptl_absorpt_process_details
;
(CrysAlis RED; Oxford Diffraction, 2010)
;
_exptl_absorpt_correction_T_min     0.9757
_exptl_absorpt_correction_T_max     0.9791
_exptl_special_details
;
^1^H NMR (600 MHz, DMSO-d6) \d 12.9 (bs, 1H), 7.85 7.84 (d, J = 8.0 Hz,
1H), 7.62 7.61 (d, J = 8.1 Hz, 1H), 7.42 7.39 (t, J = 7.4 Hz, 1H),
7.34--7.31 (t, J = 7.7 Hz, 1H), 1.44 (s, 6H). ^13^C NMR (150 MHz,
DMSO-d~6~) \d 206.6, 175.2, 171.0, 140.0, 125.4, 123.4, 121.5, 121.1,
121.0, 113.6, 41.6, 22.9; IR \n(KBr) 3418, 1750, 1665, 1469, 1453,
1210, 1152, 1094, 1013; UV \l~max~ (95% MeOH) 256, 264, 272, 342 nm.
Anal. Calcd for C~13~H~11~NO~2~: C, 73.22; H, 5.20; N 6.57. Found:
C, 72.48; H, 5.30; N 6.40.
;
_diffrn_ambient_temperature     170(2)
_diffrn_radiation_type     MoK\a
_diffrn_radiation_wavelength     0.71073
_diffrn_radiation_source     'Enhance (Mo) X-ray Source'
_diffrn_radiation_monochromator     'graphite'
_diffrn_measurement_device_type     'Oxford Diffraction Xcalibur Eos Gemini'
_diffrn_measurement_method     '\w scans'
_diffrn_detector_area_resol_mean     16.1500
_diffrn_reflns_number     10062
_diffrn_reflns_av_R_equivalents     0.0122
_diffrn_reflns_av_sigmaI/netI     0.0208
_diffrn_reflns_theta_min     3.32
_diffrn_reflns_theta_max     28.70
_diffrn_reflns_theta_full     25.00
_diffrn_measured_fraction_theta_max     0.998
_diffrn_measured_fraction_theta_full     0.997
_diffrn_reflns_limit_h_min     -12
_diffrn_reflns_limit_h_max     11
_diffrn_reflns_limit_k_min     -15
_diffrn_reflns_limit_k_max     15
_diffrn_reflns_limit_l_min     -15
_diffrn_reflns_limit_l_max     16
_refine_special_details
;
Refinement of <i>F</i>^2^ against ALL reflections. The weighted <i>R</i>-factor
<i>wR</i> and goodness of fit <i>S</i> are based on <i>F</i>^2^, conventional
<i>R</i>-factors <i>R</i> are based on <i>F</i>, with <i>F</i> set to zero for
negative <i>F</i>^2^. The threshold expression of <i>F</i>^2^ >
\s(<i>F</i>^2^) is used only for calculating <i>R</i>-factors(gt) <i>etc</i>.
and is not relevant to the choice of reflections for refinement.
<i>R</i>-factors based on <i>F</i>^2^ are statistically about twice as large
as those based on <i>F</i>, and <i>R</i>- factors based on ALL data will be
even larger.
;
_reflns_number_total     5644
_reflns_number_gt     4698
_reflns_threshold_expression     I>2sigma(I)
_refine_ls_structure_factor_coef     Fsqd
_refine_ls_matrix_type     full
_refine_ls_R_factor_all     0.0639
_refine_ls_R_factor_gt     0.0533
_refine_ls_wR_factor_gt     0.1472
_refine_ls_wR_factor_ref     0.1573
_refine_ls_goodness_of_fit_ref     1.045
_refine_ls_restrained_S_all     1.045
_refine_ls_number_reflns     5644
_refine_ls_number_parameters     299
_refine_ls_number_restraints     2
_refine_ls_hydrogen_treatment     mixed
_refine_ls_weighting_scheme     calc
_refine_ls_weighting_details
         'calc w=1/[\s^2^(Fo^2^)+(0.0864P)^2^+0.2278P] where P=(Fo^2^+2Fc^2^)/3'
_atom_sites_solution_hydrogens     geom
_atom_sites_solution_primary     direct
_atom_sites_solution_secondary     difmap
_refine_ls_shift/su_max     0.000
_refine_ls_shift/su_mean     0.000
_refine_diff_density_max     0.364
_refine_diff_density_min     -0.203
_refine_ls_extinction_method     none
_refine_ls_extinction_coef     ?
loop_
    _atom_type_symbol
    _atom_type_description
    _atom_type_scat_dispersion_real
    _atom_type_scat_dispersion_imag
    _atom_type_scat_source
    'C' 'C' 0.0033 0.0016
                         'International Tables Vol C Tables 4.2.6.8 and 6.1.1.4'
    'H' 'H' 0.0000 0.0000
                         'International Tables Vol C Tables 4.2.6.8 and 6.1.1.4'
    'N' 'N' 0.0061 0.0033
                         'International Tables Vol C Tables 4.2.6.8 and 6.1.1.4'
    'O' 'O' 0.0106 0.0060
                         'International Tables Vol C Tables 4.2.6.8 and 6.1.1.4'
_computing_data_collection     '<i>CrysAlis PRO</i> (Oxford Diffraction, 2010)'
_computing_cell_refinement     '<i>CrysAlis PRO</i> (Oxford Diffraction, 2010)'
_computing_data_reduction     '<i>CrysAlis RED</i> (Oxford Diffraction, 2010)'
_computing_structure_solution     '<i>SHELXS97</i> (Sheldrick, 2008)'
_computing_structure_refinement     '<i>SHELXL97</i> (Sheldrick, 2008)'
_computing_molecular_graphics     '<i>SHELXTL</i> (Sheldrick, 2008)'
_computing_publication_material     '<i>SHELXTL</i> (Sheldrick, 2008)'
loop_
    _atom_site_type_symbol
    _atom_site_label
    _atom_site_fract_x
    _atom_site_fract_y
    _atom_site_fract_z
    _atom_site_U_iso_or_equiv
    _atom_site_adp_type
    _atom_site_calc_flag
    _atom_site_refinement_flags
    _atom_site_occupancy
    _atom_site_symmetry_multiplicity
    _atom_site_disorder_assembly
    _atom_site_disorder_group
    O O1 0.75420(16) 0.86467(16) 0.18664(11) 0.0673(4) Uani d . 1 1 . .
    O O2 1.05510(14) 0.75658(14) 0.25613(11) 0.0591(3) Uani d . 1 1 . .
    N N1 0.76832(12) 0.67293(11) 0.63752(10) 0.0329(2) Uani d D 1 1 . .
    H H1NA 0.6811(16) 0.6811(16) 0.6806(15) 0.039 Uiso d D 1 1 . .
    C C1 0.67431(15) 0.78837(13) 0.41344(12) 0.0330(3) Uani d . 1 1 . .
    C C2 0.78552(17) 0.80931(15) 0.29437(13) 0.0413(3) Uani d . 1 1 . .
    C C3 0.94630(16) 0.75106(15) 0.33304(13) 0.0398(3) Uani d . 1 1 . .
    C C4 0.93046(14) 0.69760(13) 0.46734(12) 0.0330(3) Uani d . 1 1 . .
    C C5 1.01358(15) 0.62976(14) 0.57632(13) 0.0358(3) Uani d . 1 1 . .
    C C6 1.16300(17) 0.58148(19) 0.59556(18) 0.0522(4) Uani d . 1 1 . .
    H H6A 1.2361 0.5907 0.5260 0.063 Uiso calc R 1 1 . .
    C C7 1.2022(2) 0.5200(2) 0.7181(2) 0.0653(5) Uani d . 1 1 . .
    H H7A 1.3038 0.4862 0.7326 0.078 Uiso calc R 1 1 . .
    C C8 1.0970(2) 0.5060(2) 0.82122(19) 0.0618(5) Uani d . 1 1 . .
    H H8A 1.1280 0.4626 0.9044 0.074 Uiso calc R 1 1 . .
    C C9 0.94890(19) 0.55398(18) 0.80488(15) 0.0496(4) Uani d . 1 1 . .
    H H9A 0.8771 0.5453 0.8751 0.060 Uiso calc R 1 1 . .
    C C10 0.90872(15) 0.61552(14) 0.68187(13) 0.0351(3) Uani d . 1 1 . .
    C C11 0.78265(14) 0.71996(12) 0.51124(11) 0.0289(3) Uani d . 1 1 . .
    C C12 0.6013(2) 0.92013(15) 0.40795(16) 0.0497(4) Uani d . 1 1 . .
    H H12D 0.5338 0.9061 0.4851 0.074 Uiso calc R 1 1 . .
    H H12E 0.5442 0.9664 0.3338 0.074 Uiso calc R 1 1 . .
    H H12F 0.6791 0.9724 0.4014 0.074 Uiso calc R 1 1 . .
    C C13 0.55503(18) 0.70394(18) 0.42566(17) 0.0495(4) Uani d . 1 1 . .
    H H13D 0.4878 0.6899 0.5029 0.074 Uiso calc R 1 1 . .
    H H13E 0.6036 0.6194 0.4300 0.074 Uiso calc R 1 1 . .
    H H13F 0.4972 0.7484 0.3519 0.074 Uiso calc R 1 1 . .
    N N1A 0.10484(12) 0.81468(12) 1.00094(10) 0.0343(3) Uani d D 1 1 . .
    H H1NB 0.0732(19) 0.8074(16) 1.0812(13) 0.041 Uiso d D 1 1 . .
    O O1A 0.61629(13) 0.64860(15) 0.94255(14) 0.0651(4) Uani d . 1 1 . .
    O O2A 0.46978(13) 0.73188(12) 0.71755(11) 0.0529(3) Uani d . 1 1 . .
    C C1A 0.38431(14) 0.72921(13) 1.03441(13) 0.0336(3) Uani d . 1 1 . .
    C C2A 0.48880(15) 0.69922(14) 0.93239(15) 0.0390(3) Uani d . 1 1 . .
    C C3A 0.40683(16) 0.74091(13) 0.81363(13) 0.0370(3) Uani d . 1 1 . .
    C C4A 0.25841(14) 0.78537(13) 0.84578(12) 0.0320(3) Uani d . 1 1 . .
    C C5A 0.11410(15) 0.83713(13) 0.79856(12) 0.0333(3) Uani d . 1 1 . .
    C C6A 0.05507(19) 0.87076(16) 0.68526(14) 0.0452(3) Uani d . 1 1 . .
    H H6AA 0.1159 0.8600 0.6169 0.054 Uiso calc R 1 1 . .
    C C7A -0.0938(2) 0.92010(18) 0.67500(16) 0.0538(4) Uani d . 1 1 . .
    H H7AA -0.1353 0.9443 0.5980 0.065 Uiso calc R 1 1 . .
    C C8A -0.18450(19) 0.93526(19) 0.77470(18) 0.0568(4) Uani d . 1 1 . .
    H H8AA -0.2867 0.9692 0.7644 0.068 Uiso calc R 1 1 . .
    C C9A -0.12946(17) 0.90208(18) 0.88854(16) 0.0490(4) Uani d . 1 1 . .
    H H9AA -0.1916 0.9120 0.9568 0.059 Uiso calc R 1 1 . .
    C C10A 0.02018(15) 0.85378(13) 0.89824(12) 0.0345(3) Uani d . 1 1 . .
    C C11A 0.24447(14) 0.77534(12) 0.96840(12) 0.0292(3) Uani d . 1 1 . .
    C C12A 0.37519(19) 0.60627(17) 1.15941(16) 0.0512(4) Uani d . 1 1 . .
    H H12A 0.3434 0.5371 1.1456 0.077 Uiso calc R 1 1 . .
    H H12B 0.3025 0.6255 1.2211 0.077 Uiso calc R 1 1 . .
    H H12C 0.4738 0.5772 1.1919 0.077 Uiso calc R 1 1 . .
    C C13A 0.43957(19) 0.83897(17) 1.04967(18) 0.0518(4) Uani d . 1 1 . .
    H H13A 0.3713 0.8599 1.1125 0.078 Uiso calc R 1 1 . .
    H H13B 0.4424 0.9168 0.9681 0.078 Uiso calc R 1 1 . .
    H H13C 0.5403 0.8104 1.0781 0.078 Uiso calc R 1 1 . .
loop_
    _atom_site_aniso_label
    _atom_site_aniso_U_11
    _atom_site_aniso_U_22
    _atom_site_aniso_U_33
    _atom_site_aniso_U_12
    _atom_site_aniso_U_13
    _atom_site_aniso_U_23
    O1 0.0641(8) 0.0963(10) 0.0291(6) 0.0029(7) -0.0074(5) -0.0196(6)
    O2 0.0437(6) 0.0938(9) 0.0361(6) -0.0042(6) 0.0117(5) -0.0315(6)
    N1 0.0271(5) 0.0433(6) 0.0241(5) -0.0003(4) 0.0009(4) -0.0134(4)
    C1 0.0307(6) 0.0383(6) 0.0268(6) 0.0014(5) -0.0042(5) -0.0127(5)
    C2 0.0429(8) 0.0511(8) 0.0273(6) -0.0021(6) -0.0012(5) -0.0165(6)
    C3 0.0350(7) 0.0536(8) 0.0310(7) -0.0033(6) 0.0050(5) -0.0217(6)
    C4 0.0268(6) 0.0428(7) 0.0290(6) -0.0010(5) 0.0014(5) -0.0175(5)
    C5 0.0284(6) 0.0448(7) 0.0356(7) 0.0001(5) -0.0040(5) -0.0200(6)
    C6 0.0291(7) 0.0757(11) 0.0557(10) 0.0045(7) -0.0059(6) -0.0351(9)
    C7 0.0378(8) 0.0923(14) 0.0728(13) 0.0151(9) -0.0260(9) -0.0432(11)
    C8 0.0568(11) 0.0806(13) 0.0488(10) 0.0086(9) -0.0269(8) -0.0273(9)
    C9 0.0471(8) 0.0654(10) 0.0334(7) 0.0002(7) -0.0100(6) -0.0190(7)
    C10 0.0308(6) 0.0429(7) 0.0306(6) -0.0012(5) -0.0042(5) -0.0157(5)
    C11 0.0272(6) 0.0335(6) 0.0242(6) -0.0014(4) -0.0002(4) -0.0124(5)
    C12 0.0527(9) 0.0409(8) 0.0455(8) 0.0076(7) -0.0038(7) -0.0149(7)
    C13 0.0394(8) 0.0611(9) 0.0523(9) -0.0075(7) -0.0085(7) -0.0263(8)
    N1A 0.0278(5) 0.0469(6) 0.0250(5) 0.0028(4) -0.0006(4) -0.0159(5)
    O1A 0.0302(6) 0.0908(10) 0.0778(9) 0.0113(6) -0.0046(6) -0.0463(8)
    O2A 0.0440(6) 0.0689(7) 0.0422(6) 0.0004(5) 0.0130(5) -0.0290(6)
    C1A 0.0280(6) 0.0371(6) 0.0338(6) 0.0001(5) -0.0046(5) -0.0145(5)
    C2A 0.0272(6) 0.0417(7) 0.0461(8) -0.0024(5) 0.0023(5) -0.0199(6)
    C3A 0.0342(7) 0.0394(7) 0.0345(7) -0.0039(5) 0.0063(5) -0.0169(5)
    C4A 0.0311(6) 0.0372(6) 0.0257(6) -0.0032(5) 0.0011(5) -0.0135(5)
    C5A 0.0327(6) 0.0379(6) 0.0271(6) -0.0041(5) -0.0013(5) -0.0126(5)
    C6A 0.0510(9) 0.0542(8) 0.0301(7) -0.0077(7) -0.0054(6) -0.0170(6)
    C7A 0.0543(10) 0.0644(10) 0.0390(8) -0.0065(8) -0.0201(7) -0.0142(7)
    C8A 0.0380(8) 0.0717(11) 0.0517(10) 0.0019(7) -0.0157(7) -0.0179(8)
    C9A 0.0313(7) 0.0662(10) 0.0415(8) 0.0043(7) -0.0037(6) -0.0199(7)
    C10A 0.0309(6) 0.0406(7) 0.0273(6) -0.0015(5) -0.0031(5) -0.0115(5)
    C11A 0.0266(6) 0.0316(6) 0.0261(6) -0.0010(4) 0.0000(4) -0.0112(5)
    C12A 0.0402(8) 0.0522(9) 0.0417(8) 0.0038(6) -0.0067(6) -0.0054(7)
    C13A 0.0453(9) 0.0570(9) 0.0638(11) -0.0044(7) -0.0134(8) -0.0336(8)
_geom_special_details
;
 All esds (except the esd in the dihedral angle between two l.s. planes)
 are estimated using the full covariance matrix.  The cell esds are taken
 into account individually in the estimation of esds in distances, angles
 and torsion angles; correlations between esds in cell parameters are only
 used when they are defined by crystal symmetry.  An approximate (isotropic)
 treatment of cell esds is used for estimating esds involving l.s. planes.
;
loop_
    _geom_bond_atom_site_label_1
    _geom_bond_atom_site_label_2
    _geom_bond_site_symmetry_2
    _geom_bond_distance
    _geom_bond_publ_flag
    O1 C2 . 1.2023(18) ?
    O2 C3 . 1.2224(17) ?
    N1 C11 . 1.3371(16) ?
    N1 C10 . 1.4009(17) ?
    N1 H1NA . 0.887(14) ?
    C1 C11 . 1.4910(17) ?
    C1 C12 . 1.5260(19) ?
    C1 C13 . 1.530(2) ?
    C1 C2 . 1.5470(19) ?
    C2 C3 . 1.551(2) ?
    C3 C4 . 1.4192(19) ?
    C4 C11 . 1.3863(17) ?
    C4 C5 . 1.4359(19) ?
    C5 C6 . 1.3920(19) ?
    C5 C10 . 1.4100(19) ?
    C6 C7 . 1.379(3) ?
    C6 H6A . 0.9500 ?
    C7 C8 . 1.392(3) ?
    C7 H7A . 0.9500 ?
    C8 C9 . 1.376(2) ?
    C8 H8A . 0.9500 ?
    C9 C10 . 1.386(2) ?
    C9 H9A . 0.9500 ?
    C12 H12D . 0.9800 ?
    C12 H12E . 0.9800 ?
    C12 H12F . 0.9800 ?
    C13 H13D . 0.9800 ?
    C13 H13E . 0.9800 ?
    C13 H13F . 0.9800 ?
    N1A C11A . 1.3301(16) ?
    N1A C10A . 1.4057(17) ?
    N1A H1NB . 0.919(14) ?
    O1A C2A . 1.2042(17) ?
    O2A C3A . 1.2304(17) ?
    C1A C11A . 1.4949(17) ?
    C1A C12A . 1.525(2) ?
    C1A C13A . 1.532(2) ?
    C1A C2A . 1.5424(19) ?
    C2A C3A . 1.545(2) ?
    C3A C4A . 1.4151(18) ?
    C4A C11A . 1.3937(17) ?
    C4A C5A . 1.4370(18) ?
    C5A C6A . 1.3939(19) ?
    C5A C10A . 1.4095(18) ?
    C6A C7A . 1.378(2) ?
    C6A H6AA . 0.9500 ?
    C7A C8A . 1.390(3) ?
    C7A H7AA . 0.9500 ?
    C8A C9A . 1.383(2) ?
    C8A H8AA . 0.9500 ?
    C9A C10A . 1.3822(19) ?
    C9A H9AA . 0.9500 ?
    C12A H12A . 0.9800 ?
    C12A H12B . 0.9800 ?
    C12A H12C . 0.9800 ?
    C13A H13A . 0.9800 ?
    C13A H13B . 0.9800 ?
    C13A H13C . 0.9800 ?
loop_
    _geom_angle_atom_site_label_1
    _geom_angle_atom_site_label_2
    _geom_angle_atom_site_label_3
    _geom_angle_site_symmetry_1
    _geom_angle_site_symmetry_3
    _geom_angle
    _geom_angle_publ_flag
    C11 N1 C10 . . 108.76(11) ?
    C11 N1 H1NA . . 121.8(11) ?
    C10 N1 H1NA . . 129.4(11) ?
    C11 C1 C12 . . 113.21(12) ?
    C11 C1 C13 . . 113.17(12) ?
    C12 C1 C13 . . 110.52(13) ?
    C11 C1 C2 . . 98.41(10) ?
    C12 C1 C2 . . 109.97(12) ?
    C13 C1 C2 . . 110.99(12) ?
    O1 C2 C1 . . 125.61(14) ?
    O1 C2 C3 . . 124.13(14) ?
    C1 C2 C3 . . 110.25(11) ?
    O2 C3 C4 . . 132.30(14) ?
    O2 C3 C2 . . 123.08(13) ?
    C4 C3 C2 . . 104.62(11) ?
    C11 C4 C3 . . 110.28(12) ?
    C11 C4 C5 . . 107.02(11) ?
    C3 C4 C5 . . 142.68(12) ?
    C6 C5 C10 . . 119.17(14) ?
    C6 C5 C4 . . 135.02(13) ?
    C10 C5 C4 . . 105.80(11) ?
    C7 C6 C5 . . 118.31(16) ?
    C7 C6 H6A . . 120.8 ?
    C5 C6 H6A . . 120.8 ?
    C6 C7 C8 . . 121.72(16) ?
    C6 C7 H7A . . 119.1 ?
    C8 C7 H7A . . 119.1 ?
    C9 C8 C7 . . 121.20(16) ?
    C9 C8 H8A . . 119.4 ?
    C7 C8 H8A . . 119.4 ?
    C8 C9 C10 . . 117.32(16) ?
    C8 C9 H9A . . 121.3 ?
    C10 C9 H9A . . 121.3 ?
    C9 C10 N1 . . 129.67(13) ?
    C9 C10 C5 . . 122.27(13) ?
    N1 C10 C5 . . 108.06(11) ?
    N1 C11 C4 . . 110.35(11) ?
    N1 C11 C1 . . 133.24(11) ?
    C4 C11 C1 . . 116.41(11) ?
    C1 C12 H12D . . 109.5 ?
    C1 C12 H12E . . 109.5 ?
    H12D C12 H12E . . 109.5 ?
    C1 C12 H12F . . 109.5 ?
    H12D C12 H12F . . 109.5 ?
    H12E C12 H12F . . 109.5 ?
    C1 C13 H13D . . 109.5 ?
    C1 C13 H13E . . 109.5 ?
    H13D C13 H13E . . 109.5 ?
    C1 C13 H13F . . 109.5 ?
    H13D C13 H13F . . 109.5 ?
    H13E C13 H13F . . 109.5 ?
    C11A N1A C10A . . 108.31(11) ?
    C11A N1A H1NB . . 122.5(11) ?
    C10A N1A H1NB . . 129.0(11) ?
    C11A C1A C12A . . 114.55(12) ?
    C11A C1A C13A . . 111.77(11) ?
    C12A C1A C13A . . 111.60(14) ?
    C11A C1A C2A . . 97.98(10) ?
    C12A C1A C2A . . 110.59(12) ?
    C13A C1A C2A . . 109.51(12) ?
    O1A C2A C1A . . 125.67(14) ?
    O1A C2A C3A . . 123.63(14) ?
    C1A C2A C3A . . 110.69(11) ?
    O2A C3A C4A . . 132.76(14) ?
    O2A C3A C2A . . 122.40(13) ?
    C4A C3A C2A . . 104.84(11) ?
    C11A C4A C3A . . 109.89(12) ?
    C11A C4A C5A . . 107.00(11) ?
    C3A C4A C5A . . 143.11(13) ?
    C6A C5A C10A . . 119.22(13) ?
    C6A C5A C4A . . 135.42(13) ?
    C10A C5A C4A . . 105.36(11) ?
    C7A C6A C5A . . 118.32(15) ?
    C7A C6A H6AA . . 120.8 ?
    C5A C6A H6AA . . 120.8 ?
    C6A C7A C8A . . 121.50(14) ?
    C6A C7A H7AA . . 119.3 ?
    C8A C7A H7AA . . 119.3 ?
    C9A C8A C7A . . 121.55(15) ?
    C9A C8A H8AA . . 119.2 ?
    C7A C8A H8AA . . 119.2 ?
    C10A C9A C8A . . 116.88(15) ?
    C10A C9A H9AA . . 121.6 ?
    C8A C9A H9AA . . 121.6 ?
    C9A C10A N1A . . 128.81(13) ?
    C9A C10A C5A . . 122.53(13) ?
    N1A C10A C5A . . 108.66(11) ?
    N1A C11A C4A . . 110.66(11) ?
    N1A C11A C1A . . 132.96(12) ?
    C4A C11A C1A . . 116.33(11) ?
    C1A C12A H12A . . 109.5 ?
    C1A C12A H12B . . 109.5 ?
    H12A C12A H12B . . 109.5 ?
    C1A C12A H12C . . 109.5 ?
    H12A C12A H12C . . 109.5 ?
    H12B C12A H12C . . 109.5 ?
    C1A C13A H13A . . 109.5 ?
    C1A C13A H13B . . 109.5 ?
    H13A C13A H13B . . 109.5 ?
    C1A C13A H13C . . 109.5 ?
    H13A C13A H13C . . 109.5 ?
    H13B C13A H13C . . 109.5 ?
loop_
    _geom_torsion_atom_site_label_1
    _geom_torsion_atom_site_label_2
    _geom_torsion_atom_site_label_3
    _geom_torsion_atom_site_label_4
    _geom_torsion_site_symmetry_1
    _geom_torsion_site_symmetry_2
    _geom_torsion_site_symmetry_3
    _geom_torsion_site_symmetry_4
    _geom_torsion
    _geom_torsion_publ_flag
    C11 C1 C2 O1 . . . . -178.28(17) ?
    C12 C1 C2 O1 . . . . -59.7(2) ?
    C13 C1 C2 O1 . . . . 62.9(2) ?
    C11 C1 C2 C3 . . . . 0.43(15) ?
    C12 C1 C2 C3 . . . . 118.96(14) ?
    C13 C1 C2 C3 . . . . -118.44(13) ?
    O1 C2 C3 O2 . . . . -0.2(3) ?
    C1 C2 C3 O2 . . . . -178.95(15) ?
    O1 C2 C3 C4 . . . . 179.30(17) ?
    C1 C2 C3 C4 . . . . 0.57(16) ?
    O2 C3 C4 C11 . . . . 178.02(17) ?
    C2 C3 C4 C11 . . . . -1.44(16) ?
    O2 C3 C4 C5 . . . . -0.2(3) ?
    C2 C3 C4 C5 . . . . -179.69(18) ?
    C11 C4 C5 C6 . . . . -179.60(17) ?
    C3 C4 C5 C6 . . . . -1.3(3) ?
    C11 C4 C5 C10 . . . . -0.31(15) ?
    C3 C4 C5 C10 . . . . 177.97(19) ?
    C10 C5 C6 C7 . . . . 0.7(3) ?
    C4 C5 C6 C7 . . . . 179.91(18) ?
    C5 C6 C7 C8 . . . . -0.3(3) ?
    C6 C7 C8 C9 . . . . -0.4(3) ?
    C7 C8 C9 C10 . . . . 0.6(3) ?
    C8 C9 C10 N1 . . . . -179.92(16) ?
    C8 C9 C10 C5 . . . . -0.2(3) ?
    C11 N1 C10 C9 . . . . -179.70(16) ?
    C11 N1 C10 C5 . . . . 0.51(16) ?
    C6 C5 C10 C9 . . . . -0.5(2) ?
    C4 C5 C10 C9 . . . . -179.92(15) ?
    C6 C5 C10 N1 . . . . 179.31(14) ?
    C4 C5 C10 N1 . . . . -0.11(15) ?
    C10 N1 C11 C4 . . . . -0.73(15) ?
    C10 N1 C11 C1 . . . . 179.04(14) ?
    C3 C4 C11 N1 . . . . -178.24(12) ?
    C5 C4 C11 N1 . . . . 0.65(16) ?
    C3 C4 C11 C1 . . . . 1.95(17) ?
    C5 C4 C11 C1 . . . . -179.16(11) ?
    C12 C1 C11 N1 . . . . 62.8(2) ?
    C13 C1 C11 N1 . . . . -63.97(19) ?
    C2 C1 C11 N1 . . . . 178.83(15) ?
    C12 C1 C11 C4 . . . . -117.46(14) ?
    C13 C1 C11 C4 . . . . 115.79(14) ?
    C2 C1 C11 C4 . . . . -1.41(15) ?
    C11A C1A C2A O1A . . . . -174.04(15) ?
    C12A C1A C2A O1A . . . . -54.0(2) ?
    C13A C1A C2A O1A . . . . 69.41(19) ?
    C11A C1A C2A C3A . . . . 4.93(13) ?
    C12A C1A C2A C3A . . . . 124.99(13) ?
    C13A C1A C2A C3A . . . . -111.62(13) ?
    O1A C2A C3A O2A . . . . -4.3(2) ?
    C1A C2A C3A O2A . . . . 176.71(13) ?
    O1A C2A C3A C4A . . . . 175.40(15) ?
    C1A C2A C3A C4A . . . . -3.60(15) ?
    O2A C3A C4A C11A . . . . -179.98(16) ?
    C2A C3A C4A C11A . . . . 0.37(15) ?
    O2A C3A C4A C5A . . . . 0.6(3) ?
    C2A C3A C4A C5A . . . . -179.08(17) ?
    C11A C4A C5A C6A . . . . 179.17(16) ?
    C3A C4A C5A C6A . . . . -1.4(3) ?
    C11A C4A C5A C10A . . . . -0.72(15) ?
    C3A C4A C5A C10A . . . . 178.74(17) ?
    C10A C5A C6A C7A . . . . 0.4(2) ?
    C4A C5A C6A C7A . . . . -179.47(16) ?
    C5A C6A C7A C8A . . . . -0.6(3) ?
    C6A C7A C8A C9A . . . . 0.3(3) ?
    C7A C8A C9A C10A . . . . 0.3(3) ?
    C8A C9A C10A N1A . . . . 178.99(15) ?
    C8A C9A C10A C5A . . . . -0.6(3) ?
    C11A N1A C10A C9A . . . . -179.67(15) ?
    C11A N1A C10A C5A . . . . -0.06(16) ?
    C6A C5A C10A C9A . . . . 0.2(2) ?
    C4A C5A C10A C9A . . . . -179.88(14) ?
    C6A C5A C10A N1A . . . . -179.42(13) ?
    C4A C5A C10A N1A . . . . 0.48(15) ?
    C10A N1A C11A C4A . . . . -0.41(15) ?
    C10A N1A C11A C1A . . . . 176.95(13) ?
    C3A C4A C11A N1A . . . . -178.94(11) ?
    C5A C4A C11A N1A . . . . 0.72(15) ?
    C3A C4A C11A C1A . . . . 3.22(16) ?
    C5A C4A C11A C1A . . . . -177.13(11) ?
    C12A C1A C11A N1A . . . . 60.7(2) ?
    C13A C1A C11A N1A . . . . -67.49(19) ?
    C2A C1A C11A N1A . . . . 177.73(14) ?
    C12A C1A C11A C4A . . . . -122.05(14) ?
    C13A C1A C11A C4A . . . . 109.76(14) ?
    C2A C1A C11A C4A . . . . -5.02(14) ?
loop_
    _geom_hbond_atom_site_label_D
    _geom_hbond_atom_site_label_H
    _geom_hbond_atom_site_label_A
    _geom_hbond_site_symmetry_A
    _geom_hbond_distance_DH
    _geom_hbond_distance_HA
    _geom_hbond_distance_DA
    _geom_hbond_angle_DHA
    N1 H1NA O2A . 0.887(14) 1.950(14) 2.8025(16) 160.7(16)
    N1A H1NB O2 1_456 0.919(14) 1.874(14) 2.7686(16) 163.9(16)
    C9A H9AA O1 1_456 0.95 2.51 3.376(2) 151.6
    C12A H12B O2 1_456 0.98 2.57 3.430(2) 146.3
