# Supplementary material for: 3,3-Dimethyl-1,2,3,4-tetra­hydro­cyclo­penta­[b]indole-1,2-dione (bruceolline E)
Source: Acta Crystallogr Sect E Struct Rep Online. 2012 Jan 11;68(Pt 2):o364–5. doi: 10.1107/S1600536812000517 (PMC3275045; doi:10.1107/S1600536812000517)
Supplement: Supplementary file 2 [file e-68-0o364-Isup2.hkl]

# 
# h,k,l, Fc-squared, Fo-squared, sigma(Fo-squared) and status flag 
# 
data_I
_shelx_title ' JCB2011_4 in P-1' 
_shelx_refln_list_code          4 
_shelx_F_calc_maximum       88.88 
_exptl_crystal_F_000       448.00 
_reflns_d_resolution_high  0.7400 
 
loop_ 
 _symmetry_equiv_pos_as_xyz 
 'x, y, z' 
 '-x, -y, -z' 
 
_cell_length_a     9.1091 
_cell_length_b    11.5337 
_cell_length_c    11.8745 
_cell_angle_alpha  63.230 
_cell_angle_beta   80.596 
_cell_angle_gamma  79.970 
 
_shelx_F_squared_multiplier     1.000 
 
loop_ 
 _refln_index_h 
 _refln_index_k 
 _refln_index_l 
 _refln_F_squared_calc 
 _refln_F_squared_meas 
 _refln_F_squared_sigma 
 _refln_observed_status 
   2   0   0     1140.39     1231.09      4.85 o 
   3   0   0      279.34      286.73      2.38 o 
   4   0   0        0.03        0.56      0.23 o 
   5   0   0       54.71       59.42      1.42 o 
   6   0   0      760.72      823.28      5.82 o 
   7   0   0      351.82      344.79      4.10 o 
   8   0   0       39.00       31.36      1.36 o 
   9   0   0        0.70        0.72      0.48 o 
  10   0   0        4.78        3.77      0.71 o 
  11   0   0        4.82        6.15      0.85 o 
  12   0   0        0.18        0.32      0.96 o 
 -11   1   0       27.65       27.44      2.49 o 
 -10   1   0        5.30        4.73      1.12 o 
  -9   1   0       25.81       20.99      1.23 o 
  -8   1   0       64.67       54.60      1.75 o 
  -7   1   0       68.89       64.97      1.77 o 
  -6   1   0       51.12       54.47      1.11 o 
  -5   1   0      175.85      184.39      1.86 o 
  -4   1   0        0.01        0.99      0.18 o 
  -3   1   0     1490.92     1360.22      3.94 o 
  -2   1   0        0.31        1.58      0.21 o 
   2   1   0      347.87      344.81      2.29 o 
   3   1   0      634.90      591.50      2.08 o 
   4   1   0       13.97        8.41      0.64 o 
   5   1   0        0.07        0.55      0.28 o 
   6   1   0      235.07      214.62      3.29 o 
   7   1   0       73.75       63.27      2.21 o 
   8   1   0       82.59       72.98      2.07 o 
   9   1   0      186.53      160.05      3.32 o 
  10   1   0       19.95       22.44      1.39 o 
  11   1   0        5.43        4.30      0.92 o 
  12   1   0       12.48       11.86      1.19 o 
 -11   2   0       38.69       45.90      3.21 o 
 -10   2   0        2.87        5.22      1.20 o 
  -9   2   0        0.04        1.20      0.72 o 
  -8   2   0        0.00       -0.14      0.39 o 
  -7   2   0      239.47      242.84      2.61 o 
  -6   2   0      170.41      178.01      2.06 o 
  -5   2   0      270.53      339.28      2.59 o 
  -4   2   0     1990.81     2205.49      7.96 o 
  -3   2   0     1169.02     1317.42      4.70 o 
  -2   2   0     1070.91     1102.62      3.25 o 
  -1   2   0     1497.46     1559.60      7.74 o 
   1   2   0      609.01      652.71      3.93 o 
   2   2   0       59.98       67.21      0.76 o 
   3   2   0      603.46      644.11      2.60 o 
   4   2   0       31.67       37.62      0.67 o 
   5   2   0      454.97      492.19      6.36 o 
   6   2   0      305.96      367.87      4.21 o 
   7   2   0        8.71        9.48      0.76 o 
   8   2   0       61.85       61.15      1.93 o 
   9   2   0        8.31        9.15      0.88 o 
  10   2   0       31.69       33.60      2.09 o 
  11   2   0       11.78       15.16      1.22 o 
  12   2   0        1.05        1.85      0.71 o 
 -11   3   0        5.95        4.01      1.12 o 
 -10   3   0        9.53        9.23      1.52 o 
  -9   3   0       32.89       31.78      2.41 o 
  -8   3   0       12.71       13.31      0.94 o 
  -7   3   0      421.48      353.47      3.19 o 
  -6   3   0        1.03        1.55      0.38 o 
  -5   3   0      396.64      393.91      2.80 o 
  -4   3   0        9.41        5.72      0.35 o 
  -3   3   0      627.74      616.14      2.75 o 
  -2   3   0      243.85      235.12      1.80 o 
  -1   3   0      385.38      347.66      5.50 o 
   0   3   0      506.26      517.92      2.45 o 
   1   3   0     5490.44     5354.69     12.68 o 
   2   3   0      175.14      173.23      5.78 o 
   3   3   0      378.21      349.35      2.86 o 
   4   3   0       15.80       12.91      0.55 o 
   5   3   0        8.79       12.10      0.36 o 
   6   3   0      171.89      165.77      1.97 o 
   7   3   0      107.64      108.35      1.62 o 
   8   3   0        1.05        1.14      0.48 o 
   9   3   0       78.07       65.78      2.15 o 
  10   3   0       45.35       45.39      1.93 o 
  11   3   0        3.07        2.05      0.59 o 
  12   3   0        1.83        1.13      0.72 o 
 -11   4   0       19.10       22.31      2.33 o 
 -10   4   0        1.94        1.60      0.88 o 
  -9   4   0        8.41        8.18      1.36 o 
  -8   4   0       91.14       83.18      2.35 o 
  -7   4   0      372.93      335.61      4.40 o 
  -6   4   0        5.17        2.92      0.42 o 
  -5   4   0        5.15        5.87      0.33 o 
  -4   4   0       17.33       14.27      0.79 o 
  -3   4   0       27.65       38.65      0.67 o 
  -2   4   0      381.78      354.36      1.81 o 
  -1   4   0      832.85      809.63      3.32 o 
   0   4   0        1.54        4.85      0.40 o 
   1   4   0     4245.83     4609.94     13.00 o 
   2   4   0      647.84      724.52      4.25 o 
   3   4   0      516.01      565.19      6.66 o 
   4   4   0      414.94      446.23      2.78 o 
   5   4   0      107.06       93.79      2.63 o 
   6   4   0        9.95       13.83      0.56 o 
   7   4   0        7.66        9.07      0.75 o 
   8   4   0       46.09       47.09      1.75 o 
   9   4   0       14.28       11.49      0.96 o 
  10   4   0       15.90       14.99      1.65 o 
  11   4   0        5.34        7.42      0.93 o 
 -10   5   0        9.48        9.07      1.60 o 
  -9   5   0        0.16        0.00      0.72 o 
  -8   5   0       14.92       12.95      1.73 o 
  -7   5   0      230.52      200.97      3.59 o 
  -6   5   0        0.16       -0.54      0.54 o 
  -5   5   0       20.72       25.23      0.78 o 
  -4   5   0       79.65       95.66      1.19 o 
  -3   5   0      835.84      869.02      4.60 o 
  -2   5   0       38.16       33.28      1.44 o 
  -1   5   0        0.08        0.22      0.08 o 
   0   5   0      204.15      188.27      1.34 o 
   1   5   0      365.72      366.99      7.34 o 
   2   5   0     1248.65     1236.91      6.09 o 
   3   5   0        0.99        1.81      0.36 o 
   4   5   0      291.63      277.86      3.15 o 
   5   5   0        0.40        0.07      0.15 o 
   6   5   0       28.13       22.66      0.79 o 
   7   5   0       30.28       27.79      1.21 o 
   8   5   0        2.21        2.14      0.52 o 
   9   5   0       20.70       22.86      1.35 o 
  10   5   0       38.46       34.38      2.17 o 
  11   5   0        0.89        1.44      1.12 o 
 -10   6   0        0.61        1.60      0.88 o 
  -9   6   0       17.79       18.22      2.01 o 
  -8   6   0        1.95        3.05      0.59 o 
  -7   6   0       33.21       32.48      1.56 o 
  -6   6   0        0.01       -0.30      0.50 o 
  -5   6   0      173.06      163.61      3.01 o 
  -4   6   0        5.50        6.83      0.51 o 
  -3   6   0       82.32       93.66      1.64 o 
  -2   6   0      202.80      196.88      2.44 o 
  -1   6   0        0.35        1.27      0.25 o 
   0   6   0       82.96       98.72      1.06 o 
   1   6   0       80.45       85.72      1.04 o 
   2   6   0       13.43       14.15      0.76 o 
   3   6   0      170.98      179.91      2.67 o 
   4   6   0       80.95       78.43      1.35 o 
   5   6   0       42.89       49.04      1.03 o 
   6   6   0        0.08        0.62      0.40 o 
   7   6   0       31.05       36.91      2.33 o 
   8   6   0       12.23       16.85      1.77 o 
   9   6   0      177.26      179.43      5.70 o 
  10   6   0       19.88       18.78      2.09 o 
  11   6   0        7.25        7.70      1.52 o 
  -9   7   0        0.05        0.02      0.52 o 
  -8   7   0        0.47       -0.41      0.54 o 
  -7   7   0        5.77        5.09      0.96 o 
  -6   7   0      160.68      138.88      3.12 o 
  -5   7   0       20.32       20.08      1.16 o 
  -4   7   0        4.10        3.23      0.42 o 
  -3   7   0       85.69       85.91      1.66 o 
  -2   7   0        2.83        3.70      0.34 o 
  -1   7   0        2.52        0.87      0.13 o 
   0   7   0        0.12        0.04      0.12 o 
   1   7   0      133.49      108.52      1.48 o 
   2   7   0      799.22      799.25      4.61 o 
   3   7   0        3.85        2.66      0.34 o 
   4   7   0       73.26       68.99      1.42 o 
   5   7   0       27.31       26.65      0.87 o 
   6   7   0       80.05       81.95      2.85 o 
   7   7   0       10.45        8.83      1.36 o 
   8   7   0       42.18       43.57      2.81 o 
   9   7   0       16.71       16.29      2.01 o 
  10   7   0        0.04        0.16      0.88 o 
  11   7   0        0.26       -0.32      0.80 o 
  -9   8   0       11.36       11.98      1.16 o 
  -8   8   0        0.54        0.60      0.54 o 
  -7   8   0        1.33        0.88      1.00 o 
  -6   8   0        0.18        2.42      1.08 o 
  -5   8   0      142.54      135.11      2.99 o 
  -4   8   0        2.81        2.28      0.50 o 
  -3   8   0       37.74       38.16      1.19 o 
  -2   8   0      173.84      172.24      2.11 o 
  -1   8   0        8.20        7.86      0.46 o 
   0   8   0        1.38        3.07      0.43 o 
   1   8   0       68.28       68.50      1.26 o 
   2   8   0        1.20        1.93      0.44 o 
   3   8   0      798.89      805.61      6.76 o 
   4   8   0        0.91        0.88      0.30 o 
   5   8   0       11.19       12.71      0.96 o 
   6   8   0        4.28        5.03      0.76 o 
   7   8   0        6.75        6.21      0.73 o 
   8   8   0       12.68       10.35      1.52 o 
   9   8   0        2.97        3.69      1.28 o 
  10   8   0        0.19       -0.72      0.72 o 
  -8   9   0        0.02        0.02      0.59 o 
  -7   9   0        0.69        0.30      0.50 o 
  -6   9   0       15.05       14.01      1.28 o 
  -5   9   0       33.97       36.25      1.66 o 
  -4   9   0       64.91       63.99      2.04 o 
  -3   9   0        1.08        1.05      0.59 o 
  -2   9   0       71.52       76.14      2.35 o 
  -1   9   0       17.49       15.32      0.85 o 
   0   9   0       75.09       73.72      1.78 o 
   1   9   0       71.67       73.37      1.40 o 
   2   9   0      102.81      108.36      1.73 o 
   3   9   0      132.80      132.13      2.23 o 
   4   9   0       44.06       44.86      1.32 o 
   5   9   0        5.38        3.56      0.62 o 
   6   9   0       17.59       15.65      1.13 o 
   7   9   0        3.78        2.80      0.56 o 
   8   9   0        0.23       -0.48      0.80 o 
   9   9   0       13.41       14.68      1.93 o 
  10   9   0        7.73        6.18      1.36 o 
  -7  10   0        4.71        4.01      1.20 o 
  -6  10   0        3.22        3.93      1.20 o 
  -5  10   0       55.96       57.29      3.37 o 
  -4  10   0        0.51        0.00      0.88 o 
  -3  10   0        0.13       -0.80      0.80 o 
  -2  10   0       70.06       72.59      2.38 o 
  -1  10   0       11.86       10.48      0.77 o 
   0  10   0        5.39        5.48      0.60 o 
   1  10   0        0.78        0.44      0.35 o 
   2  10   0        0.04        0.27      0.26 o 
   3  10   0       74.57       71.28      1.53 o 
   4  10   0        1.40        1.29      0.64 o 
   5  10   0        5.30        6.14      0.79 o 
   6  10   0        3.29        3.10      0.92 o 
   7  10   0       12.31       10.83      1.52 o 
   8  10   0        0.27        0.24      0.88 o 
   9  10   0        0.82       -0.64      0.72 o 
  -6  11   0       10.98       12.20      1.85 o 
  -5  11   0        2.24        2.97      1.12 o 
  -4  11   0       24.27       23.75      2.33 o 
  -3  11   0        3.68        1.69      0.88 o 
  -2  11   0       20.99       22.36      1.47 o 
  -1  11   0        0.67        0.83      0.46 o 
   0  11   0        2.62        3.83      0.53 o 
   1  11   0        5.92        8.26      0.71 o 
   2  11   0        8.92        7.54      0.77 o 
   3  11   0       29.33       29.06      1.24 o 
   4  11   0       25.39       27.02      1.26 o 
   5  11   0        6.52        3.87      0.64 o 
   6  11   0        6.27        7.21      0.91 o 
   7  11   0        0.01        0.08      0.80 o 
   8  11   0        2.94        3.77      1.20 o 
  -4  12   0       27.29       28.17      2.65 o 
  -3  12   0       33.57       34.18      2.81 o 
  -2  12   0        2.95        2.17      0.96 o 
  -1  12   0        0.78        0.60      0.61 o 
   0  12   0        1.19        1.25      0.49 o 
   1  12   0        3.49        4.08      0.62 o 
   2  12   0        0.03       -0.08      0.57 o 
   3  12   0        4.80        5.11      0.73 o 
   4  12   0       16.80       18.07      1.39 o 
   5  12   0        0.47        0.81      0.41 o 
   6  12   0        8.47        8.75      1.44 o 
   7  12   0        1.15        0.48      0.72 o 
  -3  13   0        1.59        5.14      1.44 o 
  -2  13   0        8.64       10.43      1.77 o 
  -1  13   0        0.44        1.77      0.71 o 
   0  13   0        8.69        8.74      1.24 o 
   1  13   0        5.35        4.34      0.65 o 
   2  13   0        1.67        1.20      0.51 o 
   3  13   0        9.34        9.04      0.86 o 
   4  13   0        0.04       -0.24      0.72 o 
   5  13   0       20.52       21.26      2.17 o 
  -4 -13   1        3.13        5.18      1.16 o 
  -3 -13   1        0.02        0.94      0.45 o 
  -2 -13   1        4.95        3.56      0.62 o 
  -1 -13   1        4.14        3.30      0.62 o 
   0 -13   1        0.39       -0.34      0.72 o 
   1 -13   1        0.64        0.45      0.58 o 
  -6 -12   1        2.15        2.41      0.62 o 
  -5 -12   1        0.01        0.14      1.20 o 
  -4 -12   1       15.69       13.56      1.25 o 
  -3 -12   1        1.55        1.96      0.52 o 
  -2 -12   1        6.23        6.81      0.89 o 
  -1 -12   1        1.26        0.65      0.44 o 
   0 -12   1        0.18        0.24      0.53 o 
   1 -12   1        0.54       -0.24      0.62 o 
   2 -12   1       13.31       13.24      1.33 o 
   3 -12   1       32.73       33.06      2.81 o 
   4 -12   1        2.70        6.10      1.52 o 
  -7 -11   1        0.01       -0.24      0.80 o 
  -6 -11   1        3.80        3.73      0.75 o 
  -5 -11   1        8.89        7.81      0.93 o 
  -4 -11   1        0.21        0.10      0.32 o 
  -3 -11   1        0.02       -0.41      0.41 o 
  -2 -11   1       24.19       25.87      1.24 o 
  -1 -11   1       13.62       14.29      0.94 o 
   0 -11   1        6.62        7.61      0.74 o 
   1 -11   1        3.22        2.95      0.51 o 
   2 -11   1        0.13       -0.67      0.67 o 
   3 -11   1        0.37       -0.38      0.71 o 
   4 -11   1       64.33       69.33      3.85 o 
   5 -11   1       16.39       15.49      1.93 o 
  -8 -10   1       25.26       29.53      2.57 o 
  -7 -10   1        1.38        1.28      0.80 o 
  -6 -10   1        0.48       -0.30      0.48 o 
  -5 -10   1        0.96        2.04      0.50 o 
  -4 -10   1       55.26       51.69      1.55 o 
  -3 -10   1       12.81       12.38      0.67 o 
  -2 -10   1       11.80       10.87      0.79 o 
  -1 -10   1       12.31       14.33      0.91 o 
   0 -10   1       24.31       25.88      1.17 o 
   1 -10   1        1.08        1.51      0.41 o 
   2 -10   1       11.48       12.80      1.11 o 
   3 -10   1        5.34        5.02      1.40 o 
   4 -10   1        0.01       -0.45      1.12 o 
   5 -10   1        2.05        1.52      0.88 o 
   6 -10   1        1.32        1.36      0.88 o 
   7 -10   1        0.39       -0.88      1.04 o 
  -9  -9   1       15.55       15.25      1.93 o 
  -8  -9   1       10.24        9.63      1.60 o 
  -7  -9   1        2.54        2.57      0.96 o 
  -6  -9   1        8.41        7.21      0.82 o 
  -5  -9   1        9.76       10.17      1.81 o 
  -4  -9   1        0.94        0.77      0.32 o 
  -3  -9   1        0.00        0.78      0.60 o 
  -2  -9   1        3.82        5.15      0.66 o 
  -1  -9   1       11.95       15.30      1.12 o 
   0  -9   1        8.86        8.71      0.68 o 
   1  -9   1       30.14       32.15      1.23 o 
   2  -9   1       15.02       16.06      1.16 o 
   3  -9   1        0.01       -0.29      1.08 o 
   4  -9   1       44.98       40.20      1.44 o 
   5  -9   1       30.24       29.55      2.89 o 
   6  -9   1        0.85        1.44      0.57 o 
   7  -9   1        2.62        3.21      0.68 o 
   8  -9   1        4.16        4.45      0.82 o 
 -10  -8   1        0.01        2.09      1.20 o 
  -9  -8   1        1.22        0.56      0.88 o 
  -8  -8   1       19.22       21.43      2.17 o 
  -7  -8   1        0.45        0.56      0.64 o 
  -6  -8   1        0.05       -0.09      0.39 o 
  -5  -8   1        5.67        4.61      0.59 o 
  -4  -8   1       67.36       64.65      1.53 o 
  -3  -8   1      116.82      109.48      2.81 o 
  -2  -8   1        4.67        2.91      0.56 o 
  -1  -8   1       48.84       42.40      1.04 o 
   0  -8   1        3.09        4.62      0.51 o 
   1  -8   1        6.76        5.16      0.45 o 
   2  -8   1       15.13       14.87      0.77 o 
   3  -8   1       49.49       48.96      1.40 o 
   4  -8   1        2.60        2.80      0.41 o 
   5  -8   1       54.19       53.00      1.57 o 
   6  -8   1        0.06        0.14      0.54 o 
   7  -8   1        9.13        7.60      0.90 o 
   8  -8   1        0.33        0.53      0.50 o 
 -10  -7   1       22.48       29.45      2.65 o 
  -9  -7   1        1.27        1.36      1.04 o 
  -8  -7   1        0.45        0.24      0.80 o 
  -7  -7   1        0.00       -0.08      0.80 o 
  -6  -7   1        8.18        5.27      0.67 o 
  -5  -7   1       11.72       10.00      1.12 o 
  -4  -7   1        2.62        2.72      0.42 o 
  -3  -7   1       33.45       28.14      1.19 o 
  -2  -7   1       69.79       72.51      1.77 o 
  -1  -7   1        1.08        2.02      0.22 o 
   0  -7   1       10.33       10.23      0.43 o 
   1  -7   1        0.03       -0.05      0.23 o 
   2  -7   1       11.30       10.73      0.59 o 
   3  -7   1      256.18      259.12      2.99 o 
   4  -7   1        1.89        1.21      0.33 o 
   5  -7   1        3.67        0.97      0.44 o 
   6  -7   1       91.06       85.33      2.77 o 
   7  -7   1        4.67        3.61      0.71 o 
   8  -7   1       16.81       18.06      1.33 o 
   9  -7   1        1.33        1.88      0.67 o 
 -11  -6   1        0.06        1.28      0.96 o 
 -10  -6   1        4.33        4.73      1.36 o 
  -9  -6   1        8.03       10.83      1.69 o 
  -8  -6   1        4.53        3.93      0.96 o 
  -7  -6   1        2.89       -0.40      0.80 o 
  -6  -6   1       84.23       82.10      2.29 o 
  -5  -6   1       22.33       21.72      1.20 o 
  -4  -6   1       26.51       26.85      1.13 o 
  -3  -6   1      216.13      235.50      3.21 o 
  -2  -6   1      125.21      147.25      3.09 o 
  -1  -6   1        2.78        3.09      0.52 o 
   0  -6   1        2.50        1.70      0.21 o 
   1  -6   1        9.43       10.49      0.42 o 
   2  -6   1      181.90      190.41      2.25 o 
   3  -6   1       72.10       79.04      1.57 o 
   4  -6   1        7.80        6.98      0.54 o 
   5  -6   1        8.63        6.78      0.56 o 
   6  -6   1        5.83        6.52      0.74 o 
   7  -6   1       59.69       52.46      1.99 o 
   8  -6   1        1.35        2.26      0.64 o 
   9  -6   1        1.23        2.39      0.80 o 
  10  -6   1        1.06        2.33      1.20 o 
 -11  -5   1       14.71       15.57      2.01 o 
 -10  -5   1       52.61       54.41      3.29 o 
  -9  -5   1        1.06        1.69      0.96 o 
  -8  -5   1        1.00        1.69      0.80 o 
  -7  -5   1       23.85       20.70      1.77 o 
  -6  -5   1       45.28       48.43      1.50 o 
  -5  -5   1      105.98      118.54      2.73 o 
  -4  -5   1       98.59      116.92      2.20 o 
  -3  -5   1        0.13        0.55      0.27 o 
  -2  -5   1     1244.71     1344.82      6.73 o 
  -1  -5   1      139.15      141.31      2.65 o 
   0  -5   1      143.06      146.48      1.40 o 
   1  -5   1      360.16      378.33      2.11 o 
   2  -5   1       29.79       30.10      1.02 o 
   3  -5   1      941.75      986.72      5.09 o 
   4  -5   1       15.75       15.93      0.69 o 
   5  -5   1        0.07        0.35      0.27 o 
   6  -5   1      536.03      508.44      5.47 o 
   7  -5   1        6.29        6.93      0.79 o 
   8  -5   1       16.23       14.64      1.10 o 
   9  -5   1        7.76       11.07      1.60 o 
  10  -5   1       11.94       12.52      1.77 o 
 -11  -4   1        4.20        4.23      0.73 o 
 -10  -4   1        3.82        5.05      0.79 o 
  -9  -4   1        0.05        0.10      0.46 o 
  -8  -4   1       97.08       91.66      2.46 o 
  -7  -4   1        9.22       12.96      0.89 o 
  -6  -4   1      128.17      127.67      1.81 o 
  -5  -4   1      109.15      115.05      2.04 o 
  -4  -4   1       70.08       70.30      1.54 o 
  -3  -4   1      204.39      184.31      2.41 o 
  -2  -4   1        0.89        1.71      1.04 o 
  -1  -4   1      381.20      419.12      4.17 o 
   0  -4   1       87.78       75.74      1.73 o 
   1  -4   1      100.09       97.51      1.96 o 
   2  -4   1      362.21      343.11      5.02 o 
   3  -4   1        2.36        0.87      0.16 o 
   4  -4   1       26.97       31.87      0.91 o 
   5  -4   1       47.13       43.08      1.07 o 
   6  -4   1       96.89       97.79      2.29 o 
   7  -4   1      128.31       99.85      2.46 o 
   8  -4   1        8.88        6.43      0.75 o 
   9  -4   1        0.97       -0.24      0.80 o 
  10  -4   1       13.52       16.53      1.93 o 
  11  -4   1        6.36        9.47      1.69 o 
 -11  -3   1        0.46        0.16      0.96 o 
 -10  -3   1        3.78        4.77      0.79 o 
  -9  -3   1      186.77      182.68      5.62 o 
  -8  -3   1      238.89      231.52      3.85 o 
  -7  -3   1      335.93      353.53      4.35 o 
  -6  -3   1      256.17      270.29      2.48 o 
  -5  -3   1       20.37       23.59      0.51 o 
  -4  -3   1      256.17      288.61      1.80 o 
  -3  -3   1        3.36        6.22      0.35 o 
  -2  -3   1      185.01      214.15      1.73 o 
  -1  -3   1     2006.64     2159.13      8.83 o 
   0  -3   1      209.09      206.21      6.42 o 
   1  -3   1      707.64      739.41      3.89 o 
   2  -3   1        3.13        3.11      0.64 o 
   3  -3   1      310.60      302.86      2.82 o 
   4  -3   1      563.43      637.07      2.52 o 
   5  -3   1       10.87        9.80      0.37 o 
   6  -3   1      123.25      122.51      1.75 o 
   7  -3   1        1.06        0.64      0.44 o 
   8  -3   1       20.87       20.15      1.44 o 
   9  -3   1       33.95       39.08      2.57 o 
  10  -3   1        0.76        0.32      0.72 o 
  11  -3   1       25.79       28.33      2.57 o 
 -11  -2   1        3.84        3.21      0.84 o 
 -10  -2   1        4.15        3.90      0.71 o 
  -9  -2   1       56.03       51.93      3.49 o 
  -8  -2   1       37.82       33.56      1.60 o 
  -7  -2   1        5.79        5.31      0.46 o 
  -6  -2   1        1.68        1.05      0.16 o 
  -5  -2   1       35.57       34.20      0.64 o 
  -4  -2   1      188.88      159.41      1.24 o 
  -3  -2   1      760.64      692.94      5.47 o 
  -2  -2   1        2.06        1.59      0.17 o 
  -1  -2   1     3722.41     3529.42     38.16 o 
   0  -2   1      409.59      361.18      2.57 o 
   1  -2   1       68.62       67.32      1.44 o 
   2  -2   1      813.36      777.36      5.38 o 
   3  -2   1      397.06      385.31      2.91 o 
   4  -2   1       28.19       45.15      0.68 o 
   5  -2   1      233.95      245.18      2.32 o 
   6  -2   1      179.77      182.46      2.10 o 
   7  -2   1       10.94        6.79      0.44 o 
   8  -2   1      270.91      237.06      3.48 o 
   9  -2   1        0.18        1.04      0.72 o 
  10  -2   1       22.94       19.98      2.01 o 
  11  -2   1        4.46        3.85      1.20 o 
 -11  -1   1        3.90        5.46      0.85 o 
 -10  -1   1       14.33       16.80      1.22 o 
  -9  -1   1        9.25        9.35      0.88 o 
  -8  -1   1        0.60        1.31      0.31 o 
  -7  -1   1      139.80      142.32      2.08 o 
  -6  -1   1       14.23       15.57      0.55 o 
  -5  -1   1       23.13       27.00      0.52 o 
  -4  -1   1        5.51        8.25      0.39 o 
  -3  -1   1      625.04      685.10      2.85 o 
  -2  -1   1      343.97      399.19      3.40 o 
  -1  -1   1     7899.47     7934.30     13.80 o 
   0  -1   1     2459.58     2488.93      5.86 o 
   1  -1   1      399.68      395.04      3.05 o 
   2  -1   1      341.25      348.64      1.56 o 
   3  -1   1     2382.71     2433.66     20.50 o 
   4  -1   1      838.66      885.67      2.72 o 
   5  -1   1      151.70      142.65      2.25 o 
   6  -1   1       86.03       88.16      1.40 o 
   7  -1   1      116.43      100.69      1.63 o 
   8  -1   1      371.37      312.18      4.11 o 
   9  -1   1      202.80      192.56      3.47 o 
  10  -1   1        0.00       -0.40      0.72 o 
  11  -1   1        8.05        9.15      1.52 o 
 -11   0   1        0.18        0.51      0.53 o 
 -10   0   1        0.11        1.17      1.16 o 
  -9   0   1       52.73       49.79      1.90 o 
  -8   0   1      338.31      308.76      4.30 o 
  -7   0   1        0.64        0.57      0.76 o 
  -6   0   1        0.42        0.10      0.84 o 
  -5   0   1      354.08      340.52      4.05 o 
  -4   0   1        1.13        3.67      0.37 o 
  -3   0   1      158.80      155.40      1.84 o 
  -2   0   1      140.27      126.68      1.39 o 
   2   0   1        5.65        8.72      0.37 o 
   3   0   1      122.91      117.89      1.46 o 
   4   0   1     1249.18     1173.03      3.96 o 
   5   0   1      235.87      204.78      1.83 o 
   6   0   1      226.33      222.24      2.10 o 
   7   0   1       71.41       73.67      1.31 o 
   8   0   1      333.77      281.88      3.98 o 
   9   0   1        3.23        4.28      0.67 o 
  10   0   1       34.63       33.67      1.61 o 
  11   0   1        6.88        7.14      1.44 o 
  12   0   1        3.13        2.73      1.12 o 
 -11   1   1        0.83        0.08      0.72 o 
 -10   1   1       92.07      100.55      2.81 o 
  -9   1   1        2.45        2.36      1.32 o 
  -8   1   1        1.65        0.94      0.76 o 
  -7   1   1      194.33      188.20      3.07 o 
  -6   1   1       79.72       82.62      1.89 o 
  -5   1   1      614.57      716.75      4.99 o 
  -4   1   1        2.73        8.61      1.00 o 
  -3   1   1      136.37      148.61      1.37 o 
  -2   1   1      189.04      199.92      1.35 o 
  -1   1   1     1744.11     1701.10      5.70 o 
   2   1   1     2678.03     2786.37     33.30 o 
   3   1   1      680.87      756.06      2.86 o 
   4   1   1     1201.39     1325.32      3.82 o 
   5   1   1     1737.00     1950.07      8.00 o 
   6   1   1      107.13      130.84      2.32 o 
   7   1   1      137.94      146.26      5.62 o 
   8   1   1      363.61      347.64      4.48 o 
   9   1   1       48.43       42.01      1.70 o 
  10   1   1        4.57        5.97      0.82 o 
  11   1   1        2.47        4.43      0.73 o 
  12   1   1       19.58       24.80      2.41 o 
 -11   2   1       33.75       34.36      1.84 o 
 -10   2   1       19.88       19.66      2.17 o 
  -9   2   1       65.65       64.04      2.61 o 
  -8   2   1      356.24      307.09      5.46 o 
  -7   2   1       53.80       48.73      1.56 o 
  -6   2   1       70.89       63.30      1.28 o 
  -5   2   1      264.94      278.20      2.44 o 
  -4   2   1      396.61      373.97      2.54 o 
  -3   2   1      113.54      104.34      1.20 o 
  -2   2   1      108.60       78.90      0.87 o 
  -1   2   1      166.79      139.93      1.04 o 
   1   2   1       37.45       40.63      1.32 o 
   2   2   1      281.51      234.03      1.72 o 
   3   2   1       71.84       55.62      1.04 o 
   4   2   1      980.77      951.99      5.01 o 
   5   2   1       75.65       78.87      1.67 o 
   6   2   1       57.23       63.22      1.62 o 
   7   2   1      143.61      138.06      2.77 o 
   8   2   1       33.37       28.76      1.33 o 
   9   2   1       23.46       22.45      1.32 o 
  10   2   1        0.01        0.22      0.46 o 
  11   2   1        2.80        1.65      0.64 o 
  12   2   1       15.80       18.42      1.42 o 
 -11   3   1        0.71        1.20      0.88 o 
 -10   3   1       41.08       44.86      2.97 o 
  -9   3   1       45.82       43.41      2.81 o 
  -8   3   1       32.99       34.14      1.41 o 
  -7   3   1       77.44       64.34      1.37 o 
  -6   3   1      538.77      530.24      3.69 o 
  -5   3   1      272.74      303.15      2.58 o 
  -4   3   1        5.42        5.18      0.39 o 
  -3   3   1      190.15      199.95      1.66 o 
  -2   3   1      181.29      204.63      1.83 o 
  -1   3   1      250.50      296.47      1.62 o 
   0   3   1     7862.00     7850.21    142.35 o 
   2   3   1     4486.02     4600.33      7.76 o 
   3   3   1      843.41      831.08      3.80 o 
   4   3   1       21.43       28.97      1.12 o 
   5   3   1        0.09        2.12      0.40 o 
   6   3   1        2.72        2.61      0.56 o 
   7   3   1      158.54      179.32      3.00 o 
   8   3   1      296.35      296.83      4.19 o 
   9   3   1      154.97      141.61      3.12 o 
  10   3   1        0.06       -0.48      0.48 o 
  11   3   1        9.59        7.48      1.24 o 
  12   3   1        5.12        8.32      1.05 o 
 -11   4   1        9.98       11.47      1.77 o 
 -10   4   1       24.07       23.27      2.25 o 
  -9   4   1        0.05        0.96      0.88 o 
  -8   4   1       82.42       71.64      2.16 o 
  -7   4   1       48.67       37.14      1.56 o 
  -6   4   1       54.25       52.31      1.18 o 
  -5   4   1       59.56       55.76      1.09 o 
  -4   4   1      308.17      312.66      3.49 o 
  -3   4   1        4.42        3.75      0.30 o 
  -2   4   1      359.61      319.50      2.05 o 
  -1   4   1       21.84       17.61      0.43 o 
   0   4   1      524.86      463.40      1.94 o 
   1   4   1     1814.23     1789.97      4.66 o 
   2   4   1        0.45        1.21      0.28 o 
   3   4   1      497.56      543.08      2.47 o 
   4   4   1      539.32      509.30      2.35 o 
   5   4   1        2.43        2.85      0.39 o 
   6   4   1       57.29       50.39      1.29 o 
   7   4   1       42.86       36.98      1.38 o 
   8   4   1        5.12        5.38      0.64 o 
   9   4   1      107.64      101.53      2.68 o 
  10   4   1       47.13       35.28      1.70 o 
  11   4   1        2.73        4.36      0.74 o 
  12   4   1        1.18        1.34      0.65 o 
 -10   5   1       20.62       25.84      2.41 o 
  -9   5   1        0.04        1.28      0.88 o 
  -8   5   1       15.30       16.94      1.15 o 
  -7   5   1        2.95        3.20      0.56 o 
  -6   5   1      543.48      534.01      4.07 o 
  -5   5   1       22.20       19.32      0.74 o 
  -4   5   1        0.73        1.86      0.27 o 
  -3   5   1     1005.44     1116.99      4.38 o 
  -2   5   1      484.77      527.87      3.04 o 
  -1   5   1       21.52       17.71      0.45 o 
   0   5   1      144.06      149.99      1.06 o 
   1   5   1     1414.32     1715.69      6.30 o 
   2   5   1       37.87       29.86      0.74 o 
   3   5   1       28.27       37.70      0.80 o 
   4   5   1        3.02        2.46      0.20 o 
   5   5   1       83.83       79.24      1.91 o 
   6   5   1       91.77       99.63      2.04 o 
   7   5   1      197.97      226.25      3.35 o 
   8   5   1        5.00        5.48      0.71 o 
   9   5   1       47.49       47.08      1.85 o 
  10   5   1        1.36        1.57      0.88 o 
  11   5   1        0.25        0.74      0.60 o 
 -10   6   1        0.73        1.93      0.96 o 
  -9   6   1        2.14        0.88      0.80 o 
  -8   6   1        2.76        2.89      0.62 o 
  -7   6   1        1.52        1.13      0.60 o 
  -6   6   1      118.11      100.84      2.52 o 
  -5   6   1       15.60       12.30      1.12 o 
  -4   6   1      466.04      465.87      3.97 o 
  -3   6   1        0.34        0.68      0.44 o 
  -2   6   1       56.03       48.31      0.85 o 
  -1   6   1      147.69      154.47      1.18 o 
   0   6   1      517.38      508.49      2.91 o 
   1   6   1      242.39      248.18     12.84 o 
   2   6   1     2977.73     2987.35     15.61 o 
   3   6   1       16.65       18.88      0.79 o 
   4   6   1      152.42      140.09      1.85 o 
   5   6   1      100.39       87.28      1.07 o 
   6   6   1        0.48        0.51      0.29 o 
   7   6   1       79.03       77.75      2.93 o 
   8   6   1       93.07       93.13      2.35 o 
   9   6   1        0.81        1.77      1.04 o 
  10   6   1       11.36       10.03      1.44 o 
  11   6   1        8.83        8.10      1.52 o 
  -9   7   1        1.37        2.53      0.71 o 
  -8   7   1        9.81        9.84      1.05 o 
  -7   7   1        8.95       10.04      0.96 o 
  -6   7   1      229.15      221.33      4.61 o 
  -5   7   1       14.99       14.36      0.96 o 
  -4   7   1        0.37        0.98      0.36 o 
  -3   7   1       23.49       25.58      1.12 o 
  -2   7   1       14.40       11.83      0.41 o 
  -1   7   1      260.67      256.61      1.97 o 
   0   7   1       14.83       12.05      0.42 o 
   1   7   1       12.58       18.45      0.72 o 
   2   7   1     1039.30     1071.66      6.61 o 
   3   7   1      213.91      228.70      3.32 o 
   4   7   1       14.15       12.18      0.77 o 
   5   7   1       21.58       17.94      0.69 o 
   6   7   1        3.67        3.69      0.88 o 
   7   7   1      116.15      130.88      4.33 o 
   8   7   1       12.13       13.72      1.69 o 
   9   7   1       12.91       15.33      1.93 o 
  10   7   1       47.53       48.87      3.21 o 
  11   7   1        2.70        4.25      1.28 o 
  -9   8   1        4.34        5.12      1.20 o 
  -8   8   1        0.05        1.01      0.54 o 
  -7   8   1       15.20       13.56      1.13 o 
  -6   8   1      145.85      134.79      3.17 o 
  -5   8   1       14.60       11.11      0.85 o 
  -4   8   1        1.00        1.10      0.42 o 
  -3   8   1       81.94       78.74      2.37 o 
  -2   8   1      262.05      263.13      3.30 o 
  -1   8   1       93.55       88.13      1.34 o 
   0   8   1       20.10       17.61      0.47 o 
   1   8   1        5.61        5.19      0.47 o 
   2   8   1      166.33      183.94      2.31 o 
   3   8   1      263.16      243.70      2.69 o 
   4   8   1       17.47       17.36      0.76 o 
   5   8   1      215.80      203.76      3.82 o 
   6   8   1        6.23        3.37      0.88 o 
   7   8   1        4.82        5.30      1.20 o 
   8   8   1       10.12       12.12      1.60 o 
   9   8   1        1.53        2.17      1.04 o 
  10   8   1        8.67        9.07      1.52 o 
  -8   9   1        5.68        5.07      1.36 o 
  -7   9   1        2.87        2.77      0.65 o 
  -6   9   1        5.70        6.28      0.79 o 
  -5   9   1        2.17        1.98      0.48 o 
  -4   9   1       44.51       40.81      1.60 o 
  -3   9   1        4.81        5.30      1.52 o 
  -2   9   1       24.44       28.61      1.00 o 
  -1   9   1      127.61      123.60      2.27 o 
   0   9   1       12.06       12.56      0.76 o 
   1   9   1        4.49        6.88      0.56 o 
   2   9   1       95.37      101.08      1.63 o 
   3   9   1      139.07      133.41      2.17 o 
   4   9   1       49.97       51.05      1.38 o 
   5   9   1       80.31       82.05      2.27 o 
   6   9   1        0.55        1.44      0.72 o 
   7   9   1        1.30        2.25      0.96 o 
   8   9   1       29.11       32.74      2.57 o 
   9   9   1        2.35        4.25      1.20 o 
  10   9   1       27.78       29.53      2.73 o 
  -7  10   1       17.38       16.58      1.52 o 
  -6  10   1        6.86        5.92      1.12 o 
  -5  10   1      103.70      106.72      4.41 o 
  -4  10   1        5.90        2.65      0.72 o 
  -3  10   1       39.93       34.99      2.41 o 
  -2  10   1       12.32        9.98      1.73 o 
  -1  10   1       14.18       14.41      0.89 o 
   0  10   1        8.58        6.34      0.60 o 
   1  10   1        4.03        3.19      0.46 o 
   2  10   1        4.95        5.46      0.60 o 
   3  10   1      312.34      304.39      3.03 o 
   4  10   1        0.30        1.13      0.41 o 
   5  10   1       13.52       12.69      1.02 o 
   6  10   1        8.87        8.75      1.36 o 
   7  10   1       15.11       16.29      1.85 o 
   8  10   1        5.11        3.93      1.12 o 
   9  10   1        8.00        7.46      1.69 o 
  -6  11   1        0.38       -0.80      0.96 o 
  -5  11   1        0.09        0.00      0.88 o 
  -4  11   1       41.38       35.63      2.73 o 
  -3  11   1        1.20        0.24      1.04 o 
  -2  11   1        5.29        2.97      0.96 o 
  -1  11   1       11.86       12.04      1.08 o 
   0  11   1        2.29        3.43      0.88 o 
   1  11   1        0.01        0.17      0.36 o 
   2  11   1        8.37        8.94      0.75 o 
   3  11   1        7.43        8.22      0.61 o 
   4  11   1      156.83      147.62      2.59 o 
   5  11   1        1.22        0.80      0.72 o 
   6  11   1        0.07        0.88      0.72 o 
   7  11   1        1.08        2.49      1.04 o 
   8  11   1       21.04       18.30      2.09 o 
  -5  12   1       11.59        8.51      1.60 o 
  -4  12   1        4.44        3.69      1.12 o 
  -3  12   1       12.02        8.83      1.44 o 
  -2  12   1        1.33        0.96      0.96 o 
  -1  12   1       41.54       40.55      1.96 o 
   0  12   1        8.92        7.11      1.40 o 
   1  12   1        4.66        3.51      0.62 o 
   2  12   1        0.06       -0.44      0.46 o 
   3  12   1       12.22       13.46      1.13 o 
   4  12   1        2.32        2.52      0.67 o 
   5  12   1       22.87       24.47      2.09 o 
   6  12   1        0.09        0.56      0.72 o 
   7  12   1        5.39        4.65      1.28 o 
  -3  13   1        2.74        1.44      0.96 o 
  -2  13   1        0.02       -0.80      0.96 o 
  -1  13   1       11.67       11.81      1.13 o 
   0  13   1        0.32        0.87      0.67 o 
   1  13   1        1.11        0.80      0.45 o 
   2  13   1        0.42        0.55      0.54 o 
   3  13   1        0.95        2.40      0.65 o 
   4  13   1       53.86       51.52      3.21 o 
   5  13   1        0.17        3.21      1.12 o 
   6  13   1        3.02        3.69      1.12 o 
  -1  14   1        9.03        6.74      1.44 o 
   0  14   1        1.76        2.65      1.56 o 
   1  14   1        0.43       -0.16      0.80 o 
   2  14   1        0.05       -0.54      0.59 o 
   3  14   1        0.33        1.31      1.08 o 
   4  14   1       12.16       14.12      1.93 o 
  -5 -12   2        0.39       -1.04      1.04 o 
  -4 -12   2        2.01        2.73      0.96 o 
  -3 -12   2        1.83        2.29      0.67 o 
  -2 -12   2        1.62        2.40      0.59 o 
  -1 -12   2        2.60        1.29      0.45 o 
   0 -12   2       12.44       10.72      0.91 o 
   1 -12   2        0.04        1.32      0.74 o 
   2 -12   2        1.87        2.25      0.85 o 
   3 -12   2        5.75        6.21      2.33 o 
  -7 -11   2       12.73       11.96      1.69 o 
  -6 -11   2        0.07       -0.40      0.54 o 
  -5 -11   2        0.29        0.25      0.46 o 
  -4 -11   2        0.22        0.80      0.84 o 
  -3 -11   2        6.24        4.76      0.62 o 
  -2 -11   2        9.66        9.41      0.81 o 
  -1 -11   2        0.42        0.16      0.37 o 
   0 -11   2        0.68        0.66      0.44 o 
   1 -11   2       10.14        9.39      1.08 o 
   2 -11   2        9.28       10.56      1.19 o 
   3 -11   2        1.28        1.86      0.71 o 
   4 -11   2        2.13        2.55      1.00 o 
   5 -11   2        6.40        9.47      1.69 o 
  -8 -10   2        0.67        0.80      0.88 o 
  -7 -10   2        4.97        5.54      1.28 o 
  -6 -10   2        0.00       -0.56      0.56 o 
  -5 -10   2       26.68       25.60      1.50 o 
  -4 -10   2       13.75       13.89      0.76 o 
  -3 -10   2        3.70        3.79      0.52 o 
  -2 -10   2        1.82        2.85      0.67 o 
  -1 -10   2       28.65       27.66      1.23 o 
   0 -10   2       37.18       34.38      1.39 o 
   1 -10   2        1.28        0.99      0.43 o 
   2 -10   2       36.15       40.68      2.93 o 
   3 -10   2       21.89       24.30      2.65 o 
   4 -10   2       35.64       39.20      1.98 o 
   5 -10   2       12.63       13.86      1.27 o 
   6 -10   2        0.05       -0.48      0.80 o 
  -9  -9   2        1.50        0.56      0.80 o 
  -8  -9   2        3.68        4.49      1.28 o 
  -7  -9   2       12.96       12.36      1.60 o 
  -6  -9   2        1.55        0.31      0.52 o 
  -5  -9   2       14.44       14.30      1.60 o 
  -4  -9   2        6.03        5.26      0.68 o 
  -3  -9   2       14.35       14.47      0.83 o 
  -2  -9   2        0.10        0.52      0.37 o 
  -1  -9   2        0.28        0.65      0.39 o 
   0  -9   2        9.20       12.46      0.83 o 
   1  -9   2       38.14       38.38      1.37 o 
   2  -9   2       12.07       11.56      1.28 o 
   3  -9   2       27.99       28.53      1.61 o 
   4  -9   2      110.35       98.31      2.89 o 
   5  -9   2        0.00        0.02      0.46 o 
   6  -9   2        3.71        4.05      0.71 o 
   7  -9   2        2.30        2.85      0.71 o 
  -9  -8   2       38.00       39.00      2.97 o 
  -8  -8   2       17.34       19.74      2.09 o 
  -7  -8   2       11.91       10.83      1.52 o 
  -6  -8   2       34.43       34.36      1.61 o 
  -5  -8   2        9.67        8.64      1.24 o 
  -4  -8   2       77.71       78.84      2.24 o 
  -3  -8   2        0.00        0.16      0.72 o 
  -2  -8   2       42.52       42.94      1.24 o 
  -1  -8   2        2.14        1.64      0.35 o 
   0  -8   2      197.11      194.32      3.36 o 
   1  -8   2       48.41       50.02      1.27 o 
   2  -8   2        7.38        8.22      0.60 o 
   3  -8   2        1.08        2.15      0.43 o 
   4  -8   2       30.10       31.67      1.35 o 
   5  -8   2       83.46       80.31      1.98 o 
   6  -8   2       14.05       14.29      0.92 o 
   7  -8   2        0.84        0.60      0.48 o 
   8  -8   2        2.66        3.12      0.71 o 
 -10  -7   2        0.33        1.85      1.04 o 
  -9  -7   2        1.35        1.60      1.20 o 
  -8  -7   2       16.26       21.34      2.09 o 
  -7  -7   2       29.04       31.86      2.41 o 
  -6  -7   2        0.11       -0.19      0.39 o 
  -5  -7   2       48.99       50.39      1.76 o 
  -4  -7   2       15.12       15.79      0.96 o 
  -3  -7   2        0.56       -0.44      2.69 o 
  -2  -7   2       47.40       46.24      1.21 o 
  -1  -7   2       37.67       40.40      1.09 o 
   0  -7   2       48.16       52.49      0.97 o 
   1  -7   2        2.57        4.61      0.40 o 
   2  -7   2        0.45        0.37      0.52 o 
   3  -7   2       54.97       53.71      1.49 o 
   4  -7   2        0.33        0.35      0.37 o 
   5  -7   2       44.73       42.70      1.38 o 
   6  -7   2       35.44       36.64      1.32 o 
   7  -7   2       26.26       28.26      1.59 o 
   8  -7   2        0.93        0.11      0.68 o 
   9  -7   2        1.68        0.45      0.56 o 
 -10  -6   2        5.94        6.98      1.52 o 
  -9  -6   2       97.34       91.72      4.25 o 
  -8  -6   2      122.63      129.83      4.73 o 
  -7  -6   2       14.66       14.76      1.52 o 
  -6  -6   2       28.26       26.50      1.25 o 
  -5  -6   2       29.24       28.30      1.27 o 
  -4  -6   2        1.56        1.48      0.44 o 
  -3  -6   2       10.09       12.51      0.82 o 
  -2  -6   2       68.73       55.76      1.58 o 
  -1  -6   2       45.53       39.20      1.01 o 
   0  -6   2       71.43       72.90      1.17 o 
   1  -6   2       26.29       28.32      0.65 o 
   2  -6   2      106.15      121.92      2.27 o 
   3  -6   2       16.25       15.75      0.88 o 
   4  -6   2       28.96       33.09      1.12 o 
   5  -6   2       82.03       74.34      1.90 o 
   6  -6   2        2.85        3.07      0.55 o 
   7  -6   2        4.12        3.91      0.72 o 
   8  -6   2        5.77        6.30      0.88 o 
   9  -6   2       16.29       18.19      1.36 o 
 -11  -5   2        0.44        0.24      0.88 o 
 -10  -5   2       21.01       18.54      2.09 o 
  -9  -5   2        6.56        4.33      1.12 o 
  -8  -5   2        2.90        2.57      1.04 o 
  -7  -5   2       12.39       14.28      1.52 o 
  -6  -5   2        1.59        1.09      0.40 o 
  -5  -5   2      160.96      151.10      2.73 o 
  -4  -5   2      148.23      142.60      2.55 o 
  -3  -5   2        0.55        1.28      0.34 o 
  -2  -5   2       44.73       47.19      1.36 o 
  -1  -5   2       81.03       70.94      1.45 o 
   0  -5   2      237.43      235.94      2.73 o 
   1  -5   2       26.77       21.70      0.57 o 
   2  -5   2       23.53       22.24      0.93 o 
   3  -5   2       37.82       30.06      1.13 o 
   4  -5   2        1.20        2.47      0.38 o 
   5  -5   2       82.06       78.58      1.68 o 
   6  -5   2      162.09      142.68      2.28 o 
   7  -5   2        2.05        3.67      0.67 o 
   8  -5   2       14.67       11.72      1.02 o 
   9  -5   2        3.14        1.77      0.80 o 
  10  -5   2        0.00        0.00      0.72 o 
 -11  -4   2        7.35        7.46      1.44 o 
 -10  -4   2        0.44        1.52      0.96 o 
  -9  -4   2       10.52       10.11      1.52 o 
  -8  -4   2        2.08        2.65      0.96 o 
  -7  -4   2       29.47       35.23      2.25 o 
  -6  -4   2       18.03       18.24      1.48 o 
  -5  -4   2       42.52       55.18      1.36 o 
  -4  -4   2       13.93       14.87      0.61 o 
  -3  -4   2      536.08      540.22      3.40 o 
  -2  -4   2        8.46       10.14      0.49 o 
  -1  -4   2      745.79      808.78      6.34 o 
   0  -4   2       39.37       32.93      0.85 o 
   1  -4   2        8.19       15.24      0.47 o 
   2  -4   2      100.46       92.86      1.76 o 
   3  -4   2       30.46       27.52      1.02 o 
   4  -4   2      376.97      390.51      3.87 o 
   5  -4   2       11.97       12.87      0.65 o 
   6  -4   2        1.45        2.01      0.40 o 
   7  -4   2       77.20       85.41      2.32 o 
   8  -4   2       29.98       25.38      1.35 o 
   9  -4   2        2.76        1.93      0.72 o 
  10  -4   2        0.00       -1.12      1.12 o 
 -11  -3   2        6.37        8.43      1.60 o 
 -10  -3   2        0.65        0.88      0.88 o 
  -9  -3   2        1.59        1.35      0.62 o 
  -8  -3   2       46.29       44.29      1.75 o 
  -7  -3   2        2.62        2.65      0.88 o 
  -6  -3   2        0.16        0.81      0.21 o 
  -5  -3   2      567.46      545.74      3.20 o 
  -4  -3   2        7.86       11.10      0.48 o 
  -3  -3   2      129.76      128.93      1.54 o 
  -2  -3   2       63.88       87.25      1.27 o 
  -1  -3   2      115.61      153.43      1.97 o 
   0  -3   2       30.16       33.85      0.73 o 
   1  -3   2       90.98       74.15      1.77 o 
   2  -3   2       51.43       56.58      1.25 o 
   3  -3   2      285.34      286.49      2.97 o 
   4  -3   2       26.43       32.52      0.98 o 
   5  -3   2        0.06        0.22      0.12 o 
   6  -3   2        7.27        6.44      0.44 o 
   7  -3   2       75.70       77.26      2.08 o 
   8  -3   2        0.11        0.02      0.34 o 
   9  -3   2        9.40        7.94      1.28 o 
  10  -3   2       34.00       33.70      2.65 o 
  11  -3   2        7.73       12.20      1.85 o 
 -11  -2   2        1.70        3.52      0.74 o 
 -10  -2   2        1.12        1.12      0.72 o 
  -9  -2   2       11.57       13.28      1.11 o 
  -8  -2   2       37.52       34.89      3.25 o 
  -7  -2   2        0.06        0.38      0.21 o 
  -6  -2   2      232.00      226.73      2.30 o 
  -5  -2   2      140.93      158.83      1.82 o 
  -4  -2   2      368.05      409.57      5.54 o 
  -3  -2   2      323.71      356.28      4.73 o 
  -2  -2   2       82.94       81.56      1.33 o 
  -1  -2   2     2261.61     2465.47     24.47 o 
   0  -2   2        0.21        0.92      0.17 o 
   1  -2   2      516.36      546.66      2.23 o 
   2  -2   2       84.41       83.99      2.37 o 
   3  -2   2      779.72      861.93      4.08 o 
   4  -2   2      820.06      925.28      3.53 o 
   5  -2   2        0.71        0.72      0.22 o 
   6  -2   2       12.92       15.54      0.49 o 
   7  -2   2      414.60      359.31      3.12 o 
   8  -2   2       27.81       22.81      1.16 o 
   9  -2   2        0.56        1.60      0.80 o 
  10  -2   2        2.38        3.13      0.96 o 
  11  -2   2        8.05        6.26      1.20 o 
 -11  -1   2        9.89        8.78      1.02 o 
 -10  -1   2       12.28       10.45      1.02 o 
  -9  -1   2        3.84        3.91      0.68 o 
  -8  -1   2       48.66       48.54      1.36 o 
  -7  -1   2       42.94       43.16      1.18 o 
  -6  -1   2       93.95       96.75      1.58 o 
  -5  -1   2      139.22      153.08      2.65 o 
  -4  -1   2      128.63      123.68      1.50 o 
  -3  -1   2      108.96       91.61      1.41 o 
  -2  -1   2     1402.00     1202.86      7.30 o 
  -1  -1   2      188.50      205.10      2.65 o 
   0  -1   2      509.22      489.80      1.76 o 
   1  -1   2      108.59       98.68      1.01 o 
   2  -1   2        1.44        1.57      0.17 o 
   3  -1   2      756.58      744.37      2.90 o 
   4  -1   2       20.64       20.10      0.51 o 
   5  -1   2       25.81       29.83      0.65 o 
   6  -1   2       46.78       41.03      0.98 o 
   7  -1   2      121.06      120.15      2.04 o 
   8  -1   2        8.48        3.71      0.48 o 
   9  -1   2        8.45        5.94      1.20 o 
  10  -1   2        7.82       10.91      1.52 o 
  11  -1   2       13.74       12.68      1.69 o 
 -11   0   2        0.24        0.44      0.60 o 
 -10   0   2        1.72        1.16      0.80 o 
  -9   0   2        5.68        3.45      0.46 o 
  -8   0   2      246.90      250.39      3.11 o 
  -7   0   2      501.48      486.93      4.65 o 
  -6   0   2      165.18      158.70      2.10 o 
  -5   0   2       40.03       50.42      1.11 o 
  -4   0   2      329.13      339.66      2.54 o 
  -3   0   2     2312.58     2533.46      6.23 o 
  -2   0   2      546.23      623.73      3.23 o 
  -1   0   2      793.22      852.19      4.98 o 
   0   0   2      417.11      461.32      3.05 o 
   1   0   2     4134.41     4306.38      8.91 o 
   2   0   2     1389.43     1513.26      4.92 o 
   3   0   2     1272.88     1400.70      5.24 o 
   4   0   2        6.62        6.49      0.64 o 
   5   0   2      629.15      740.58      6.32 o 
   6   0   2       41.87       48.03      1.02 o 
   7   0   2       84.43       76.96      1.35 o 
   8   0   2        2.58        1.70      0.42 o 
   9   0   2       12.35       13.78      1.24 o 
  10   0   2       12.69       16.11      1.13 o 
  11   0   2        0.33        0.00      0.80 o 
  12   0   2       16.14       22.23      2.41 o 
 -11   1   2        4.37        5.94      1.28 o 
 -10   1   2        1.62        3.64      0.69 o 
  -9   1   2        0.21        0.02      0.34 o 
  -8   1   2       26.73       24.08      1.00 o 
  -7   1   2        2.28        2.18      0.73 o 
  -6   1   2       49.64       41.66      1.38 o 
  -5   1   2        0.04        0.06      0.27 o 
  -4   1   2        1.78        4.10      0.40 o 
  -3   1   2      390.71      330.23      2.79 o 
  -2   1   2      184.59      133.15      1.59 o 
  -1   1   2       13.99       14.17      0.45 o 
   0   1   2      773.03      718.27      3.93 o 
   1   1   2      193.45      165.86      1.93 o 
   2   1   2       96.62       96.39      2.29 o 
   3   1   2     1077.67     1037.70      3.28 o 
   4   1   2       16.37       24.01      0.82 o 
   5   1   2       26.89       17.16      0.53 o 
   6   1   2        3.62        3.04      0.56 o 
   7   1   2       47.41       50.32      1.55 o 
   8   1   2        7.94        6.50      0.67 o 
   9   1   2      145.37      133.02      2.99 o 
  10   1   2        0.08        0.64      0.45 o 
  11   1   2       20.40       22.60      1.44 o 
  12   1   2       14.90       17.25      2.01 o 
 -11   2   2        4.41        6.74      1.44 o 
 -10   2   2       10.97       11.01      1.12 o 
  -9   2   2       11.08       11.10      0.80 o 
  -8   2   2        0.53       -0.27      0.47 o 
  -7   2   2        0.30        1.48      0.54 o 
  -6   2   2       35.63       39.54      1.36 o 
  -5   2   2      194.33      170.23      3.57 o 
  -4   2   2      116.54      112.45      1.85 o 
  -3   2   2      225.15      276.96      2.56 o 
  -2   2   2     1847.71     1974.74      9.47 o 
  -1   2   2     1297.20     1375.39      3.71 o 
   0   2   2     5615.18     5641.75     91.00 o 
   1   2   2      264.29      272.27      2.73 o 
   2   2   2      560.30      552.21      2.92 o 
   3   2   2      693.43      724.57     12.32 o 
   4   2   2       15.16       17.68      0.71 o 
   5   2   2       46.18       54.64      2.25 o 
   6   2   2       51.82       51.18      1.45 o 
   7   2   2       10.35        6.73      0.84 o 
   8   2   2      349.52      321.63      4.28 o 
   9   2   2      230.79      212.31      3.77 o 
  10   2   2       70.29       67.18      2.73 o 
  11   2   2        4.59        3.53      0.67 o 
  12   2   2        0.05       -0.50      0.50 o 
 -11   3   2       12.38       14.62      1.29 o 
 -10   3   2        8.82        9.60      1.06 o 
  -9   3   2        2.51        4.49      1.20 o 
  -8   3   2       35.53       34.17      1.45 o 
  -7   3   2      731.68      663.74      5.80 o 
  -6   3   2       19.24       20.79      0.98 o 
  -5   3   2       74.33       60.15      1.22 o 
  -4   3   2      152.43      147.08      1.71 o 
  -3   3   2       60.12       67.96      1.39 o 
  -2   3   2     1031.68     1063.93      5.02 o 
  -1   3   2      116.45      157.63      1.32 o 
   0   3   2     6551.25     6060.29     31.70 o 
   1   3   2     1486.34     1590.15      4.21 o 
   2   3   2      519.31      515.43      2.64 o 
   3   3   2        9.59        8.22      0.80 o 
   4   3   2      156.00      153.17      2.02 o 
   5   3   2      339.62      305.81      3.24 o 
   6   3   2      105.02       97.45      2.01 o 
   7   3   2        7.44        6.11      0.92 o 
   8   3   2       88.97       83.10      2.18 o 
   9   3   2      162.01      148.28      3.15 o 
  10   3   2        3.33        2.56      0.68 o 
  11   3   2       23.87       24.19      1.50 o 
  12   3   2        1.10        1.65      0.62 o 
 -11   4   2       11.01        9.32      1.08 o 
 -10   4   2        0.96        1.69      0.96 o 
  -9   4   2       48.71       51.28      3.13 o 
  -8   4   2        8.07        5.06      1.12 o 
  -7   4   2       12.71       18.77      1.04 o 
  -6   4   2       51.48       42.62      1.21 o 
  -5   4   2      110.46      107.23      2.21 o 
  -4   4   2      305.85      357.68      3.32 o 
  -3   4   2      106.78      137.23      1.60 o 
  -2   4   2      908.58      991.53      3.90 o 
  -1   4   2     1264.14     1375.04      6.88 o 
   0   4   2      407.24      408.88      2.79 o 
   1   4   2      448.58      505.67      2.79 o 
   2   4   2     4049.97     4331.97     12.34 o 
   3   4   2      155.83      173.90      1.80 o 
   4   4   2       72.05       64.11      1.56 o 
   5   4   2     1115.36     1179.97      6.23 o 
   6   4   2      106.28      131.35      2.31 o 
   7   4   2      151.36      143.04      2.68 o 
   8   4   2      282.03      277.78      4.02 o 
   9   4   2      128.30      120.66      4.01 o 
  10   4   2       13.87       14.36      1.11 o 
  11   4   2        0.01        0.20      0.51 o 
  12   4   2        3.28        6.38      0.93 o 
 -10   5   2       53.45       60.74      3.61 o 
  -9   5   2        3.84        4.17      1.28 o 
  -8   5   2       13.05       13.41      1.65 o 
  -7   5   2      189.31      172.84      2.56 o 
  -6   5   2      131.77      121.02      2.00 o 
  -5   5   2        9.65        7.54      0.59 o 
  -4   5   2      181.90      190.72      2.15 o 
  -3   5   2      211.04      218.91      2.10 o 
  -2   5   2       28.43       29.73      0.71 o 
  -1   5   2      193.29      167.69      2.06 o 
   0   5   2      562.78      556.86     12.08 o 
   1   5   2        8.65        9.88      0.51 o 
   2   5   2        0.77        1.25      0.18 o 
   3   5   2        9.21        9.44      0.31 o 
   4   5   2       39.58       35.06      1.56 o 
   5   5   2      138.60      129.01      2.06 o 
   6   5   2      139.52      138.16      2.35 o 
   7   5   2        0.44        0.00      0.36 o 
   8   5   2       96.05       82.24      2.19 o 
   9   5   2       19.91       19.80      1.21 o 
  10   5   2        5.55        4.67      1.20 o 
  11   5   2        4.87        5.33      0.79 o 
  12   5   2        0.42        0.48      0.80 o 
 -10   6   2        0.99        2.97      1.20 o 
  -9   6   2       13.37       13.88      1.77 o 
  -8   6   2        5.13        4.12      0.73 o 
  -7   6   2        0.08       -0.14      1.00 o 
  -6   6   2        3.06        2.03      0.34 o 
  -5   6   2      157.43      160.91      2.18 o 
  -4   6   2        1.01        4.17      0.40 o 
  -3   6   2        1.19        0.86      0.22 o 
  -2   6   2      436.09      444.11      2.84 o 
  -1   6   2      111.14      120.56      1.37 o 
   0   6   2      102.54      117.13      1.21 o 
   1   6   2      982.41     1050.64      5.43 o 
   2   6   2     7169.79     7742.58     14.93 o 
   3   6   2       37.08       38.71      0.86 o 
   4   6   2      107.87       99.90      1.36 o 
   5   6   2        0.57        0.16      0.22 o 
   6   6   2       15.24       20.85      0.93 o 
   7   6   2       20.27       15.70      0.90 o 
   8   6   2      102.29      107.22      2.51 o 
   9   6   2        2.22        2.58      1.24 o 
  10   6   2       25.68       25.12      2.33 o 
  11   6   2       22.22       24.15      2.33 o 
  -9   7   2        0.07        0.00      0.88 o 
  -8   7   2       40.13       39.57      1.84 o 
  -7   7   2       24.70       22.35      1.89 o 
  -6   7   2       39.73       34.53      1.56 o 
  -5   7   2       61.75       57.65      1.89 o 
  -4   7   2       39.70       36.42      0.98 o 
  -3   7   2      132.51      134.29      2.62 o 
  -2   7   2        1.62        2.39      0.24 o 
  -1   7   2        0.15        0.27      0.11 o 
   0   7   2        7.34        9.28      0.45 o 
   1   7   2        9.71        6.33      0.44 o 
   2   7   2      448.49      434.74      4.81 o 
   3   7   2       82.97       79.42      1.10 o 
   4   7   2        3.89        7.79      1.04 o 
   5   7   2       14.24       13.93      0.68 o 
   6   7   2        2.07        3.85      0.80 o 
   7   7   2       21.43       14.04      1.52 o 
   8   7   2       12.09        8.35      1.36 o 
   9   7   2        1.16        1.36      0.80 o 
  10   7   2       22.51       19.10      2.09 o 
  11   7   2       15.56       12.44      1.77 o 
  -9   8   2        7.13        8.10      1.44 o 
  -8   8   2        0.03        0.16      0.84 o 
  -7   8   2       10.00       11.23      1.05 o 
  -6   8   2       10.93       10.53      0.96 o 
  -5   8   2      189.87      188.00      3.47 o 
  -4   8   2        4.12        2.92      0.48 o 
  -3   8   2        0.84        3.57      0.56 o 
  -2   8   2       94.93      107.63      1.37 o 
  -1   8   2       67.48       64.27      0.86 o 
   0   8   2        5.99        7.20      0.29 o 
   1   8   2       27.62       28.25      0.92 o 
   2   8   2      602.49      671.83      3.90 o 
   3   8   2       64.47       76.27      1.22 o 
   4   8   2       27.32       22.98      0.98 o 
   5   8   2       17.25       15.78      0.80 o 
   6   8   2        6.52        6.26      1.04 o 
   7   8   2       11.75       11.23      1.44 o 
   8   8   2       68.87       81.29      3.69 o 
   9   8   2       27.14       29.69      2.49 o 
  10   8   2       10.72       10.11      1.60 o 
  11   8   2        0.24       -1.12      1.12 o 
  -8   9   2        0.95        1.07      0.59 o 
  -7   9   2        0.65        1.20      0.62 o 
  -6   9   2        3.35        3.40      0.68 o 
  -5   9   2      114.16      111.59      2.82 o 
  -4   9   2       10.61       12.55      0.90 o 
  -3   9   2       16.93       16.03      0.96 o 
  -2   9   2       53.48       49.26      1.31 o 
  -1   9   2       22.85       24.44      1.28 o 
   0   9   2       22.59       22.49      0.81 o 
   1   9   2       34.02       32.39      1.06 o 
   2   9   2      215.88      198.45      2.49 o 
   3   9   2      225.81      223.55      3.23 o 
   4   9   2       20.07       19.04      0.98 o 
   5   9   2        0.74        1.20      0.64 o 
   6   9   2       17.04       14.85      1.52 o 
   7   9   2        0.90        0.56      0.72 o 
   8   9   2       14.95       13.64      1.77 o 
   9   9   2       33.79       37.39      2.81 o 
  10   9   2        0.00        0.64      1.12 o 
  -7  10   2        0.55        0.74      0.53 o 
  -6  10   2        5.03        4.54      0.73 o 
  -5  10   2       40.95       41.85      1.81 o 
  -4  10   2        1.97        0.08      0.88 o 
  -3  10   2        0.01       -0.80      0.88 o 
  -2  10   2        2.41        3.28      0.80 o 
  -1  10   2        4.80        4.97      1.12 o 
   0  10   2       28.99       28.29      1.45 o 
   1  10   2        1.12        1.13      0.29 o 
   2  10   2        6.45       10.57      0.70 o 
   3  10   2      148.14      157.81      3.49 o 
   4  10   2       21.63       19.12      1.07 o 
   5  10   2       11.19       12.84      1.44 o 
   6  10   2        4.38        4.41      0.96 o 
   7  10   2        9.42        9.31      1.44 o 
   8  10   2       21.51       22.47      2.17 o 
   9  10   2        0.02        0.72      0.96 o 
  10  10   2        2.53        4.65      1.36 o 
  -6  11   2        1.20        0.88      0.72 o 
  -5  11   2       94.55       97.02      4.49 o 
  -4  11   2       52.03       58.50      3.37 o 
  -3  11   2        5.19        5.30      1.04 o 
  -2  11   2       11.64        8.72      1.36 o 
  -1  11   2       98.31      101.17      2.84 o 
   0  11   2        3.97        4.56      0.74 o 
   1  11   2        0.04        0.50      0.44 o 
   2  11   2       14.71       16.89      0.97 o 
   3  11   2       73.25       75.25      1.81 o 
   4  11   2       24.31       20.56      2.21 o 
   5  11   2        0.00        0.08      0.64 o 
   6  11   2       18.61       16.29      1.77 o 
   7  11   2        3.22        4.57      1.12 o 
   8  11   2        0.41        0.72      0.88 o 
   9  11   2       13.24       18.22      2.25 o 
  -5  12   2        4.07        5.38      1.36 o 
  -4  12   2        6.11        6.02      1.36 o 
  -3  12   2        6.79        3.93      1.12 o 
  -2  12   2        0.36        1.28      0.80 o 
  -1  12   2        1.17        2.18      0.80 o 
   0  12   2        9.30        9.55      1.02 o 
   1  12   2        0.37       -0.33      0.54 o 
   2  12   2        4.17        3.75      0.68 o 
   3  12   2       34.66       33.48      1.63 o 
   4  12   2       49.75       46.88      1.94 o 
   5  12   2        2.77        2.25      0.96 o 
   6  12   2        8.18        8.83      1.44 o 
   7  12   2        3.85        3.77      1.20 o 
   8  12   2        0.01        0.24      0.88 o 
  -4  13   2       16.92       12.68      1.93 o 
  -3  13   2        1.63        1.36      0.88 o 
  -2  13   2       15.14       14.76      1.93 o 
  -1  13   2       31.69       33.97      1.93 o 
   0  13   2        7.09        8.56      1.02 o 
   1  13   2        6.91        7.98      0.99 o 
   2  13   2        2.88        2.69      0.65 o 
   3  13   2        2.65        2.80      0.68 o 
   4  13   2       64.92       63.87      3.53 o 
   5  13   2        2.14        1.29      1.73 o 
   6  13   2        0.10        0.32      0.64 o 
   7  13   2        0.01       -0.64      0.96 o 
  -2  14   2        1.65        1.04      0.80 o 
  -1  14   2        0.02        1.76      0.71 o 
   0  14   2        1.00        1.40      0.96 o 
   1  14   2        0.49        1.06      0.59 o 
   2  14   2        0.00        0.24      0.45 o 
   3  14   2        0.24        0.08      0.72 o 
   4  14   2        0.33        3.29      1.28 o 
   5  14   2       30.78       27.52      2.57 o 
  -3 -12   3        2.91        3.41      0.79 o 
  -2 -12   3        3.42        4.15      0.87 o 
  -1 -12   3       16.38       18.58      1.53 o 
   0 -12   3        0.83        2.48      0.82 o 
   1 -12   3        3.71        5.78      0.99 o 
  -6 -11   3        0.36        0.26      0.54 o 
  -5 -11   3        0.00        0.24      0.80 o 
  -4 -11   3        5.74        4.89      1.20 o 
  -3 -11   3        0.00       -0.23      0.58 o 
  -2 -11   3       14.04       15.93      1.29 o 
  -1 -11   3        1.43        1.37      0.80 o 
   0 -11   3        1.25        3.57      0.82 o 
   1 -11   3       23.89       26.21      1.73 o 
   2 -11   3        0.02        0.58      0.72 o 
   3 -11   3        7.28        6.14      0.99 o 
   4 -11   3        5.96        6.50      1.02 o 
  -7 -10   3        1.37        0.96      1.04 o 
  -6 -10   3        0.14        0.76      0.57 o 
  -5 -10   3        0.12        1.50      0.59 o 
  -4 -10   3        3.27        2.48      0.62 o 
  -3 -10   3        7.55       10.35      1.60 o 
  -2 -10   3       23.38       22.15      1.37 o 
  -1 -10   3       10.34        8.30      0.87 o 
   0 -10   3       18.41       14.87      0.95 o 
   1 -10   3        0.91        1.61      0.67 o 
   2 -10   3       29.85       27.61      1.70 o 
   3 -10   3       27.30       22.98      1.59 o 
   4 -10   3       20.98       15.14      1.33 o 
   5 -10   3        1.18        0.36      0.62 o 
  -8  -9   3        0.28        0.56      1.04 o 
  -7  -9   3        0.08        0.16      0.72 o 
  -6  -9   3        0.58        0.89      0.50 o 
  -5  -9   3       36.29       35.81      1.76 o 
  -4  -9   3        0.58        0.12      0.68 o 
  -3  -9   3        0.13        0.89      0.39 o 
  -2  -9   3        0.19        1.16      0.46 o 
  -1  -9   3        3.94        4.36      0.64 o 
   0  -9   3       19.87       16.65      1.15 o 
   1  -9   3       17.26       14.12      1.69 o 
   2  -9   3        1.05        2.05      0.69 o 
   3  -9   3      126.17      137.60      3.49 o 
   4  -9   3       11.74       10.45      1.13 o 
   5  -9   3       21.86       22.60      1.50 o 
   6  -9   3        6.25        6.13      0.89 o 
   7  -9   3        0.21        0.57      0.64 o 
  -9  -8   3       24.86       26.56      2.65 o 
  -8  -8   3       41.69       48.15      3.21 o 
  -7  -8   3        1.51        2.01      0.96 o 
  -6  -8   3       28.25       30.16      1.59 o 
  -5  -8   3        0.18       -0.04      0.56 o 
  -4  -8   3        4.68        5.46      0.73 o 
  -3  -8   3       33.61       33.02      1.16 o 
  -2  -8   3        0.18       -0.34      0.34 o 
  -1  -8   3      124.15      121.57      2.73 o 
   0  -8   3       17.97       20.40      1.16 o 
   1  -8   3        1.26        1.12      0.60 o 
   2  -8   3       61.44       57.91      1.81 o 
   3  -8   3       10.51       13.51      0.87 o 
   4  -8   3       42.97       41.66      1.48 o 
   5  -8   3        6.99        5.57      0.64 o 
   6  -8   3       22.48       23.34      1.15 o 
   7  -8   3        5.98        6.35      0.90 o 
   8  -8   3       23.61       26.22      2.85 o 
  -9  -7   3       69.46       78.80      4.25 o 
  -8  -7   3        8.29       10.83      1.69 o 
  -7  -7   3        1.31        0.96      0.72 o 
  -6  -7   3       21.99       22.18      1.81 o 
  -5  -7   3        0.05       -0.11      0.56 o 
  -4  -7   3       39.82       40.74      1.65 o 
  -3  -7   3      103.11      100.48      2.41 o 
  -2  -7   3        1.81        1.16      0.32 o 
  -1  -7   3       95.59      105.03      1.91 o 
   0  -7   3       97.89      103.35      1.44 o 
   1  -7   3      270.74      267.84      2.92 o 
   2  -7   3       47.50       44.70      1.56 o 
   3  -7   3       85.24       81.11      2.17 o 
   4  -7   3       28.77       36.01      1.33 o 
   5  -7   3        0.02        0.77      0.41 o 
   6  -7   3        8.96        8.42      0.72 o 
   7  -7   3        5.36        6.42      0.85 o 
   8  -7   3        3.56        3.96      0.74 o 
 -10  -6   3        4.31        4.33      1.28 o 
  -9  -6   3        0.49        2.01      1.12 o 
  -8  -6   3        1.05        0.32      0.88 o 
  -7  -6   3        0.44        0.72      0.72 o 
  -6  -6   3       56.96       54.96      1.91 o 
  -5  -6   3       43.84       43.00      1.64 o 
  -4  -6   3        0.59        0.57      0.52 o 
  -3  -6   3       19.07       17.77      0.99 o 
  -2  -6   3        0.18        0.15      0.31 o 
  -1  -6   3       58.24       58.77      1.27 o 
   0  -6   3       27.16       29.32      0.65 o 
   1  -6   3       19.13       15.25      0.70 o 
   2  -6   3       21.25       18.58      0.98 o 
   3  -6   3        7.89        6.36      0.68 o 
   4  -6   3       55.07       57.88      2.49 o 
   5  -6   3      297.71      266.20      3.33 o 
   6  -6   3        5.87        6.89      0.63 o 
   7  -6   3        1.04        1.57      0.58 o 
   8  -6   3        0.98        0.60      0.57 o 
   9  -6   3       11.29       10.65      1.32 o 
 -10  -5   3        6.65        8.67      1.60 o 
  -9  -5   3       16.91       19.98      2.17 o 
  -8  -5   3      113.41      116.03      4.57 o 
  -7  -5   3        4.14        1.52      0.72 o 
  -6  -5   3       29.61       30.14      1.37 o 
  -5  -5   3      127.90      131.55      2.01 o 
  -4  -5   3      201.00      216.07      2.56 o 
  -3  -5   3      100.00      114.40      2.33 o 
  -2  -5   3       26.33       35.39      1.24 o 
  -1  -5   3      176.80      186.77      2.09 o 
   0  -5   3       70.31       77.48      1.09 o 
   1  -5   3      402.31      419.76      3.20 o 
   2  -5   3        0.00        0.56      0.44 o 
   3  -5   3      191.24      213.87      3.09 o 
   4  -5   3       12.59       11.70      1.08 o 
   5  -5   3      205.41      201.70      3.28 o 
   6  -5   3      151.22      148.80      2.40 o 
   7  -5   3        0.04        0.06      0.48 o 
   8  -5   3        6.18        7.12      0.87 o 
   9  -5   3       25.08       27.44      2.41 o 
  10  -5   3        0.07       -0.56      1.04 o 
 -11  -4   3        3.22        4.25      1.28 o 
 -10  -4   3       11.42        9.87      1.69 o 
  -9  -4   3        1.62        0.72      0.72 o 
  -8  -4   3       78.29       90.84      3.93 o 
  -7  -4   3       10.30       12.12      1.44 o 
  -6  -4   3      136.84      134.41      2.58 o 
  -5  -4   3       95.53       93.08      1.58 o 
  -4  -4   3       34.89       35.09      0.99 o 
  -3  -4   3        0.32        0.56      0.28 o 
  -2  -4   3       30.90       27.64      0.85 o 
  -1  -4   3      200.55      206.29      2.00 o 
   0  -4   3        5.70        7.10      0.39 o 
   1  -4   3       11.18       17.25      0.49 o 
   2  -4   3        3.53        3.75      0.48 o 
   3  -4   3       38.00       34.11      1.19 o 
   4  -4   3      185.06      170.16      2.74 o 
   5  -4   3        0.16        0.30      0.37 o 
   6  -4   3       26.14       26.07      1.15 o 
   7  -4   3       50.97       51.86      1.90 o 
   8  -4   3       32.54       32.16      1.58 o 
   9  -4   3        7.16        6.66      1.36 o 
  10  -4   3        1.29       -0.48      1.04 o 
 -11  -3   3        4.31        4.01      1.28 o 
 -10  -3   3        3.61        2.89      1.04 o 
  -9  -3   3       28.98       22.07      2.09 o 
  -8  -3   3      428.19      426.82      8.27 o 
  -7  -3   3      187.86      182.31      5.06 o 
  -6  -3   3      170.96      180.76      2.08 o 
  -5  -3   3       26.66       31.08      0.87 o 
  -4  -3   3        8.18        7.04      0.44 o 
  -3  -3   3      145.47      142.79      2.19 o 
  -2  -3   3       40.08       42.25      1.44 o 
  -1  -3   3      353.64      387.38      3.37 o 
   0  -3   3      144.65      168.89      1.35 o 
   1  -3   3        6.82        5.78      0.84 o 
   2  -3   3       70.73       93.94      1.79 o 
   3  -3   3      233.23      268.15      3.09 o 
   4  -3   3       75.75       65.03      1.02 o 
   5  -3   3       40.71       37.58      1.25 o 
   6  -3   3        2.67        4.30      0.45 o 
   7  -3   3       34.84       36.39      1.50 o 
   8  -3   3        2.54        3.21      0.76 o 
   9  -3   3        3.10        5.62      1.12 o 
  10  -3   3       16.31       14.44      1.85 o 
  11  -3   3       15.93       24.88      2.49 o 
 -11  -2   3        7.22        9.63      1.52 o 
 -10  -2   3        1.67        0.72      0.80 o 
  -9  -2   3       18.78       16.85      1.77 o 
  -8  -2   3       29.19       32.26      2.33 o 
  -7  -2   3        9.50        6.34      1.12 o 
  -6  -2   3       31.71       34.72      1.19 o 
  -5  -2   3       43.88       55.21      2.41 o 
  -4  -2   3      482.74      474.16      6.34 o 
  -3  -2   3        0.27        0.56      0.48 o 
  -2  -2   3       90.11       83.07      1.53 o 
  -1  -2   3      619.65      656.23      4.05 o 
   0  -2   3     1301.18     1235.64      4.86 o 
   1  -2   3       45.23       46.04      0.84 o 
   2  -2   3      220.95      207.86      1.75 o 
   3  -2   3        1.20        0.96      0.21 o 
   4  -2   3       43.86       39.21      0.80 o 
   5  -2   3       69.78       67.96      1.11 o 
   6  -2   3       16.46       14.77      0.76 o 
   7  -2   3       41.00       33.33      1.37 o 
   8  -2   3        1.23        0.04      0.36 o 
   9  -2   3        2.26        2.01      0.88 o 
  10  -2   3        8.90        8.59      1.36 o 
  11  -2   3        5.66        5.70      1.44 o 
 -11  -1   3       22.05       21.26      2.25 o 
 -10  -1   3        2.19        4.06      0.76 o 
  -9  -1   3        0.03       -0.25      0.60 o 
  -8  -1   3        1.80        1.92      0.56 o 
  -7  -1   3        0.01        1.28      0.37 o 
  -6  -1   3      191.21      203.21      2.42 o 
  -5  -1   3      158.58      172.02      2.47 o 
  -4  -1   3       95.45      142.58      2.08 o 
  -3  -1   3      350.47      392.31      5.14 o 
  -2  -1   3     1322.89     1404.19      8.75 o 
  -1  -1   3     1395.99     1502.09      8.18 o 
   0  -1   3      305.46      329.22      1.64 o 
   1  -1   3     2517.73     2665.72      6.53 o 
   2  -1   3      313.21      369.95      2.49 o 
   3  -1   3       31.82       20.40      0.79 o 
   4  -1   3       90.12      129.36      3.41 o 
   5  -1   3       48.08       43.63      0.89 o 
   6  -1   3      139.77      135.44      1.58 o 
   7  -1   3      160.81      151.62      2.05 o 
   8  -1   3      106.60      112.76      2.43 o 
   9  -1   3       63.01       51.68      2.97 o 
  10  -1   3        1.16       -0.40      0.80 o 
  11  -1   3        2.35        1.69      0.96 o 
 -11   0   3       28.11       31.66      1.81 o 
 -10   0   3        2.23        4.21      0.76 o 
  -9   0   3        2.75        1.44      0.45 o 
  -8   0   3       81.35       83.86      1.85 o 
  -7   0   3      550.60      510.95      4.22 o 
  -6   0   3       24.95       20.84      0.83 o 
  -5   0   3      174.31      179.77      2.16 o 
  -4   0   3      526.58      570.83      9.15 o 
  -3   0   3      280.34      264.17      2.62 o 
  -2   0   3       30.38       24.31      1.12 o 
  -1   0   3        3.85        1.22      0.28 o 
   0   0   3      193.37      165.54      2.25 o 
   1   0   3        7.91        9.31      0.56 o 
   2   0   3      717.79      704.16      4.89 o 
   3   0   3        0.41        1.10      0.20 o 
   4   0   3      402.46      398.80      3.33 o 
   5   0   3       14.45       17.18      0.77 o 
   6   0   3        0.84        1.68      0.19 o 
   7   0   3       84.02       81.79      1.46 o 
   8   0   3       22.03       20.64      1.12 o 
   9   0   3        1.79        0.97      0.44 o 
  10   0   3        0.15       -0.80      0.80 o 
  11   0   3       26.74       28.97      2.49 o 
  12   0   3        3.00        5.86      1.44 o 
 -11   1   3        0.37       -0.27      0.56 o 
 -10   1   3        4.92        7.08      0.87 o 
  -9   1   3       11.88       10.43      0.75 o 
  -8   1   3       60.77       68.30      1.88 o 
  -7   1   3        4.15        8.37      0.79 o 
  -6   1   3       95.12       93.31      1.72 o 
  -5   1   3      326.85      313.54      2.90 o 
  -4   1   3      330.31      376.28      5.07 o 
  -3   1   3      100.77      113.66      1.76 o 
  -2   1   3     2626.25     2821.57      8.31 o 
  -1   1   3     1439.17     1574.17      5.47 o 
   0   1   3       87.70       89.03      0.84 o 
   1   1   3      614.96      664.10      4.49 o 
   2   1   3     1166.10     1257.18      6.66 o 
   3   1   3        1.98        4.52      0.40 o 
   4   1   3     1874.23     2087.62      9.30 o 
   5   1   3      203.17      246.95      2.90 o 
   6   1   3        8.09        9.98      0.73 o 
   7   1   3        4.61        5.24      0.37 o 
   8   1   3      447.85      418.70      5.02 o 
   9   1   3        0.22        0.51      0.72 o 
  10   1   3       11.32        8.81      0.92 o 
  11   1   3       29.74       30.33      2.49 o 
  12   1   3        4.62        5.22      1.28 o 
 -11   2   3        5.49        8.27      1.52 o 
 -10   2   3       48.14       47.86      1.64 o 
  -9   2   3        9.95        6.64      0.65 o 
  -8   2   3        1.02        0.08      0.35 o 
  -7   2   3      335.97      315.40      3.44 o 
  -6   2   3        3.49        5.07      0.49 o 
  -5   2   3      278.70      266.33      2.71 o 
  -4   2   3      157.55      184.21      2.05 o 
  -3   2   3        5.14        7.89      0.54 o 
  -2   2   3       27.54       13.89      0.62 o 
  -1   2   3     2445.71     2138.69     16.89 o 
   0   2   3       45.56       34.11      0.69 o 
   1   2   3        6.94        5.46      0.48 o 
   2   2   3     1264.67     1276.52      7.22 o 
   3   2   3       45.73       49.23      1.11 o 
   4   2   3      822.07      778.21      4.77 o 
   5   2   3      107.77       96.57      3.37 o 
   6   2   3       86.97       94.46      1.22 o 
   7   2   3       55.22       56.29      1.67 o 
   8   2   3        0.24       -0.28      0.44 o 
   9   2   3        0.00        0.49      0.84 o 
  10   2   3        6.43        6.68      0.85 o 
  11   2   3        9.66        8.62      0.93 o 
  12   2   3       13.15       15.49      1.93 o 
 -11   3   3        3.19        5.05      0.88 o 
 -10   3   3        7.01        6.76      0.89 o 
  -9   3   3        0.48        0.23      0.37 o 
  -8   3   3        0.61        0.11      0.33 o 
  -7   3   3      274.72      276.77      3.25 o 
  -6   3   3       39.08       43.53      1.23 o 
  -5   3   3      138.59      123.63      2.23 o 
  -4   3   3      197.17      205.42      2.21 o 
  -3   3   3      180.76      162.74      1.83 o 
  -2   3   3     1277.33     1391.69      4.89 o 
  -1   3   3       62.09       67.88      0.99 o 
   0   3   3        6.21       16.78      0.48 o 
   1   3   3      320.16      334.86      3.69 o 
   2   3   3      115.00      123.66      2.41 o 
   3   3   3        1.04        1.89      0.28 o 
   4   3   3        0.15        4.07      1.93 o 
   5   3   3       73.06       75.54      1.64 o 
   6   3   3      361.31      387.18      4.03 o 
   7   3   3        7.60        7.57      0.68 o 
   8   3   3      160.27      158.02      3.01 o 
   9   3   3       63.99       69.73      2.18 o 
  10   3   3       12.28       11.45      1.02 o 
  11   3   3       22.43       27.13      1.59 o 
  12   3   3       10.70       11.55      1.16 o 
 -10   4   3        7.45        8.81      1.07 o 
  -9   4   3       33.70       38.80      1.90 o 
  -8   4   3        4.97        4.95      0.71 o 
  -7   4   3       17.35       19.50      1.08 o 
  -6   4   3       26.33       26.30      1.16 o 
  -5   4   3      109.67       97.15      2.09 o 
  -4   4   3       23.41       14.39      0.73 o 
  -3   4   3        0.62        0.09      0.25 o 
  -2   4   3        3.86        3.49      0.39 o 
  -1   4   3      270.04      304.27      2.26 o 
   0   4   3       38.33       37.92      1.36 o 
   1   4   3        0.57        4.23      0.33 o 
   2   4   3      179.21      165.86      2.97 o 
   3   4   3       37.19       38.29      1.28 o 
   4   4   3      419.25      380.75      3.26 o 
   5   4   3      232.47      250.02      3.21 o 
   6   4   3       48.52       44.83      1.38 o 
   7   4   3        9.36        9.18      0.74 o 
   8   4   3        1.00       -0.52      0.52 o 
   9   4   3       12.63       10.78      0.93 o 
  10   4   3       44.09       42.22      1.87 o 
  11   4   3        0.01        0.01      0.48 o 
  12   4   3       18.96       20.96      1.50 o 
 -10   5   3       12.43       15.16      1.33 o 
  -9   5   3        0.82        0.95      0.40 o 
  -8   5   3       19.92       17.06      1.13 o 
  -7   5   3        6.72        3.94      0.52 o 
  -6   5   3       33.33       30.17      1.25 o 
  -5   5   3      224.67      234.60      2.69 o 
  -4   5   3        1.93        0.27      0.44 o 
  -3   5   3      137.63      142.18      1.81 o 
  -2   5   3       35.82       31.84      0.80 o 
  -1   5   3      294.09      326.05      3.57 o 
   0   5   3     1112.01     1210.66      5.65 o 
   1   5   3      984.16     1081.64      9.71 o 
   2   5   3       69.72       73.65      1.27 o 
   3   5   3      389.58      406.26      5.14 o 
   4   5   3        0.94        2.56      2.09 o 
   5   5   3        1.77        3.51      0.44 o 
   6   5   3       51.44       62.44      1.62 o 
   7   5   3        5.35        4.64      0.80 o 
   8   5   3        3.19        1.55      0.56 o 
   9   5   3      124.26      125.16      2.91 o 
  10   5   3      101.21       97.92      2.74 o 
  11   5   3       14.92       15.59      1.27 o 
  12   5   3        1.25        2.45      0.71 o 
 -10   6   3        0.35        2.20      0.76 o 
  -9   6   3        1.04        2.49      1.04 o 
  -8   6   3        0.03        1.77      0.96 o 
  -7   6   3        5.21        5.92      0.67 o 
  -6   6   3      396.93      372.55      3.71 o 
  -5   6   3      136.90      130.99      2.09 o 
  -4   6   3        6.64        5.38      0.44 o 
  -3   6   3        0.64        0.28      0.21 o 
  -2   6   3      167.83      151.98      2.57 o 
  -1   6   3      635.68      643.02      4.03 o 
   0   6   3       82.90      102.55      1.41 o 
   1   6   3     2940.22     2900.62      7.31 o 
   2   6   3      943.25     1013.09      4.57 o 
   3   6   3      157.94      160.02      3.65 o 
   4   6   3        1.53        2.41      0.28 o 
   5   6   3       87.41       77.91      1.59 o 
   6   6   3       26.36       26.46      1.04 o 
   7   6   3        8.72        9.98      0.73 o 
   8   6   3       18.37       16.62      1.00 o 
   9   6   3       25.41       22.73      1.29 o 
  10   6   3       46.78       47.58      3.05 o 
  11   6   3        4.69        4.33      1.28 o 
  -9   7   3        2.79        3.05      1.20 o 
  -8   7   3       31.19       34.34      2.49 o 
  -7   7   3       37.20       30.18      1.56 o 
  -6   7   3       16.83       18.25      1.16 o 
  -5   7   3       14.23       15.91      0.78 o 
  -4   7   3       60.04       61.92      1.36 o 
  -3   7   3      239.92      261.45      2.57 o 
  -2   7   3        4.58        4.90      0.33 o 
  -1   7   3      176.79      191.17      2.04 o 
   0   7   3       44.45       52.67      1.08 o 
   1   7   3        0.04        4.34      0.52 o 
   2   7   3      331.40      322.00      2.42 o 
   3   7   3      449.48      486.70      2.93 o 
   4   7   3       10.12       10.48      0.38 o 
   5   7   3       26.78       26.28      0.85 o 
   6   7   3       57.27       61.20      2.77 o 
   7   7   3      138.53      146.20      4.41 o 
   8   7   3        5.55        9.79      1.44 o 
   9   7   3       42.85       37.23      2.57 o 
  10   7   3       84.80       86.66      4.09 o 
  11   7   3        5.70        8.59      1.52 o 
  -9   8   3       25.57       30.65      2.65 o 
  -8   8   3        0.26        1.69      0.88 o 
  -7   8   3        0.91        1.49      0.59 o 
  -6   8   3       96.17       88.57      2.58 o 
  -5   8   3      100.87       92.69      2.46 o 
  -4   8   3        9.69       11.00      0.85 o 
  -3   8   3       83.83       85.59      1.53 o 
  -2   8   3       58.18       59.86      1.36 o 
  -1   8   3        0.10        0.23      0.24 o 
   0   8   3       45.01       46.30      1.14 o 
   1   8   3        8.94        9.67      0.65 o 
   2   8   3      244.60      231.12      2.03 o 
   3   8   3       60.96       57.24      1.09 o 
   4   8   3        5.06        4.01      0.50 o 
   5   8   3       19.98       19.02      1.52 o 
   6   8   3       15.68       16.13      1.52 o 
   7   8   3       11.50       13.80      1.52 o 
   8   8   3       25.45       27.20      2.17 o 
   9   8   3        6.86        4.01      0.96 o 
  10   8   3       10.59        8.83      1.44 o 
  11   8   3        3.23        3.37      1.28 o 
  -8   9   3       19.42       23.03      2.17 o 
  -7   9   3       16.05       13.79      1.22 o 
  -6   9   3        1.11        1.38      0.53 o 
  -5   9   3        0.93        0.83      0.46 o 
  -4   9   3       23.09       20.39      1.18 o 
  -3   9   3        6.92        5.74      0.88 o 
  -2   9   3       24.87       26.56      0.95 o 
  -1   9   3       55.80       55.47      1.05 o 
   0   9   3        0.52        0.20      0.20 o 
   1   9   3        9.39        8.03      0.40 o 
   2   9   3      295.42      292.69      2.84 o 
   3   9   3      399.99      411.69      4.33 o 
   4   9   3        0.00        0.20      0.31 o 
   5   9   3       21.16       18.86      1.60 o 
   6   9   3        0.20       -0.40      0.72 o 
   7   9   3       35.96       37.39      2.49 o 
   8   9   3        0.06        0.64      0.72 o 
   9   9   3        4.67        6.34      1.36 o 
  10   9   3        0.91        0.80      0.88 o 
  -7  10   3       12.22       12.82      1.21 o 
  -6  10   3       60.27       54.46      2.20 o 
  -5  10   3        4.77        3.40      0.64 o 
  -4  10   3        0.91        1.34      0.88 o 
  -3  10   3       22.99       19.82      1.85 o 
  -2  10   3       17.25       21.74      1.77 o 
  -1  10   3       15.79       13.81      1.02 o 
   0  10   3       98.97      104.38      1.87 o 
   1  10   3       50.27       51.58      1.19 o 
   2  10   3       12.78       14.36      0.65 o 
   3  10   3      169.97      157.44      2.89 o 
   4  10   3       11.36        9.37      0.79 o 
   5  10   3        1.89        2.33      0.80 o 
   6  10   3        0.56        1.85      0.88 o 
   7  10   3        0.11        0.72      0.80 o 
   8  10   3        2.96        0.96      0.80 o 
   9  10   3        1.23        3.45      1.20 o 
  10  10   3        3.35        5.30      1.28 o 
  -7  11   3        0.05       -0.64      0.88 o 
  -6  11   3        4.32        3.93      1.12 o 
  -5  11   3       17.94       19.82      2.09 o 
  -4  11   3       34.88       36.51      2.65 o 
  -3  11   3        7.65        9.31      1.44 o 
  -2  11   3        1.73        3.73      0.76 o 
  -1  11   3       16.86       17.94      1.25 o 
   0  11   3        0.59        0.46      0.52 o 
   1  11   3        0.69        0.52      0.31 o 
   2  11   3       17.78       17.94      0.89 o 
   3  11   3       45.19       47.09      1.44 o 
   4  11   3        5.58        8.39      0.79 o 
   5  11   3        1.12        0.80      0.64 o 
   6  11   3        3.33        4.81      1.12 o 
   7  11   3        0.75        0.08      0.80 o 
   8  11   3        1.80        2.49      0.96 o 
   9  11   3        2.64        2.17      0.96 o 
  -5  12   3       12.60       14.20      2.01 o 
  -4  12   3       36.45       37.71      2.81 o 
  -3  12   3        0.10        1.04      0.96 o 
  -2  12   3        3.04        3.35      0.74 o 
  -1  12   3        0.33        0.89      0.76 o 
   0  12   3        7.26        7.65      0.84 o 
   1  12   3        2.74        2.53      0.59 o 
   2  12   3        3.46        2.45      0.62 o 
   3  12   3        7.38        5.84      0.71 o 
   4  12   3       57.44       49.24      2.89 o 
   5  12   3        4.59        5.30      1.12 o 
   6  12   3        1.15        2.25      0.96 o 
   7  12   3       12.31       15.33      1.85 o 
   8  12   3        3.62        2.41      1.04 o 
  -4  13   3       11.11        9.07      1.52 o 
  -3  13   3        3.77        3.69      1.20 o 
  -2  13   3        7.81        8.59      1.52 o 
  -1  13   3        0.75        0.26      0.62 o 
   0  13   3        0.05        0.76      0.51 o 
   1  13   3        0.42       -0.54      0.54 o 
   2  13   3        2.63        2.31      0.65 o 
   3  13   3        0.60        0.76      0.57 o 
   4  13   3        8.56       10.35      1.60 o 
   5  13   3        2.72        1.60      0.80 o 
   6  13   3        4.30        2.65      1.04 o 
   7  13   3        1.47        1.93      0.88 o 
  -2  14   3        4.11        3.42      0.71 o 
  -1  14   3       21.07       24.57      1.76 o 
   0  14   3        8.51        7.24      1.48 o 
   1  14   3        0.02        0.22      1.52 o 
   2  14   3        2.13        2.69      0.74 o 
   3  14   3        2.32        2.77      0.88 o 
   4  14   3       29.72       29.93      2.65 o 
   5  14   3        5.86        4.49      1.20 o 
   6  14   3        0.29        0.08      0.72 o 
  -4 -11   4        2.28        4.33      1.36 o 
  -3 -11   4        3.88        5.77      0.91 o 
  -2 -11   4        0.15        1.20      0.71 o 
  -1 -11   4        1.64        2.95      1.32 o 
   0 -11   4       57.81       67.43      3.05 o 
   1 -11   4        0.87        2.13      1.65 o 
   2 -11   4        5.70        4.91      1.73 o 
   3 -11   4        9.80        9.57      1.19 o 
  -6 -10   4        4.11        3.28      0.74 o 
  -5 -10   4       39.20       41.74      2.04 o 
  -4 -10   4       34.63       36.27      2.73 o 
  -3 -10   4        3.63        5.22      1.36 o 
  -2 -10   4        9.87        8.43      1.44 o 
  -1 -10   4       26.84       29.93      2.57 o 
   0 -10   4        8.32        8.59      1.52 o 
   1 -10   4        4.50        5.22      1.28 o 
   2 -10   4       11.24       13.82      1.73 o 
   3 -10   4       25.78       25.41      1.85 o 
   4 -10   4        0.38        0.63      0.76 o 
   5 -10   4        0.35        0.62      0.72 o 
  -7  -9   4       18.87       14.52      1.85 o 
  -6  -9   4       11.97       13.34      1.73 o 
  -5  -9   4        0.63       -0.45      0.48 o 
  -4  -9   4        0.35        2.00      0.67 o 
  -3  -9   4       30.25       31.70      1.63 o 
  -2  -9   4       14.97       15.57      1.85 o 
  -1  -9   4        4.26        5.62      1.12 o 
   0  -9   4       83.21       82.97      3.85 o 
   1  -9   4        5.29        4.01      1.12 o 
   2  -9   4        0.38        0.24      0.80 o 
   3  -9   4       79.24       84.51      2.84 o 
   4  -9   4       26.42       25.50      1.62 o 
   5  -9   4        7.35        5.68      0.87 o 
   6  -9   4        1.06        3.21      1.28 o 
  -8  -8   4        1.29        1.69      1.12 o 
  -7  -8   4        7.01        6.18      1.28 o 
  -6  -8   4        2.65        2.64      0.65 o 
  -5  -8   4        5.74        6.41      0.88 o 
  -4  -8   4       22.13       24.02      1.39 o 
  -3  -8   4        0.10       -0.01      1.00 o 
  -2  -8   4        1.24        1.16      0.39 o 
  -1  -8   4       60.27       63.41      2.01 o 
   0  -8   4       16.49       16.13      1.08 o 
   1  -8   4        1.81        1.69      0.80 o 
   2  -8   4       10.24       10.43      1.44 o 
   3  -8   4        0.04        0.17      1.00 o 
   4  -8   4       74.30       69.89      1.91 o 
   5  -8   4        0.15       -0.40      0.40 o 
   6  -8   4       12.24       12.58      0.94 o 
   7  -8   4        0.98        1.36      0.57 o 
  -9  -7   4       12.11       11.31      1.85 o 
  -8  -7   4        4.66        4.49      1.20 o 
  -7  -7   4       34.23       30.73      2.57 o 
  -6  -7   4        6.77        6.80      0.82 o 
  -5  -7   4        1.01        0.78      0.52 o 
  -4  -7   4       61.79       64.30      3.53 o 
  -3  -7   4        8.71        7.61      0.78 o 
  -2  -7   4        0.01        0.20      0.28 o 
  -1  -7   4       20.46       18.78      0.82 o 
   0  -7   4        1.10        0.41      0.56 o 
   1  -7   4       53.09       44.19      1.56 o 
   2  -7   4        1.80        1.35      0.56 o 
   3  -7   4      127.28      133.72      3.17 o 
   4  -7   4      110.63      107.93      2.69 o 
   5  -7   4       15.95       12.97      1.01 o 
   6  -7   4        0.57        0.23      0.36 o 
   7  -7   4        5.29        6.14      1.28 o 
   8  -7   4        3.77        4.08      0.96 o 
  -9  -6   4        0.22        0.32      0.80 o 
  -8  -6   4       20.37       21.91      2.25 o 
  -7  -6   4       14.19       15.17      1.77 o 
  -6  -6   4        8.77        8.19      0.85 o 
  -5  -6   4        0.62        0.72      0.56 o 
  -4  -6   4      200.08      209.04      3.60 o 
  -3  -6   4       23.84       23.07      1.19 o 
  -2  -6   4       14.65       15.91      0.71 o 
  -1  -6   4        0.00        0.91      0.26 o 
   0  -6   4       26.01       30.39      0.94 o 
   1  -6   4       16.23       14.79      0.90 o 
   2  -6   4       64.10       63.63      1.86 o 
   3  -6   4        3.54        5.42      0.69 o 
   4  -6   4      864.89      879.86      7.35 o 
   5  -6   4      103.44       98.84      2.55 o 
   6  -6   4        4.28        4.24      0.52 o 
   7  -6   4        0.01       -0.07      0.48 o 
   8  -6   4       24.26       29.15      1.70 o 
   9  -6   4        1.88        0.97      0.59 o 
 -10  -5   4        0.00        1.93      1.20 o 
  -9  -5   4      158.81      155.59      5.70 o 
  -8  -5   4       47.01       42.77      2.97 o 
  -7  -5   4      211.53      208.07      5.94 o 
  -6  -5   4        0.09        0.32      0.64 o 
  -5  -5   4       40.97       40.37      1.21 o 
  -4  -5   4       53.67       47.34      1.31 o 
  -3  -5   4       17.73       17.47      0.78 o 
  -2  -5   4        0.46       -0.01      0.27 o 
  -1  -5   4       30.17       34.17      0.96 o 
   0  -5   4      113.33      110.53      1.29 o 
   1  -5   4       26.35       25.12      1.69 o 
   2  -5   4       12.43       14.01      0.85 o 
   3  -5   4      197.72      182.58      3.09 o 
   4  -5   4       61.77       57.94      3.09 o 
   5  -5   4       97.73       90.21      3.05 o 
   6  -5   4        0.68        1.32      0.35 o 
   7  -5   4        7.55        9.51      1.81 o 
   8  -5   4        1.36        1.56      0.53 o 
   9  -5   4       69.41       71.82      3.85 o 
 -10  -4   4        0.87        2.17      1.20 o 
  -9  -4   4        2.21        0.00      0.80 o 
  -8  -4   4      107.32      109.85      4.41 o 
  -7  -4   4       28.07       30.01      2.33 o 
  -6  -4   4        2.46        1.59      0.42 o 
  -5  -4   4        7.62        6.73      0.59 o 
  -4  -4   4        2.40        2.64      0.42 o 
  -3  -4   4       67.12       71.44      1.48 o 
  -2  -4   4       11.04       10.25      0.56 o 
  -1  -4   4        2.17        1.25      0.24 o 
   0  -4   4     1584.13     1652.01      4.71 o 
   1  -4   4      171.41      193.95      2.25 o 
   2  -4   4      834.54      922.04      6.29 o 
   3  -4   4      135.89      136.84      2.52 o 
   4  -4   4        0.71        7.81      5.86 o 
   5  -4   4       39.96       32.75      2.17 o 
   6  -4   4       75.37       70.39      1.96 o 
   7  -4   4        8.33        8.24      1.16 o 
   8  -4   4       18.42       21.38      1.40 o 
   9  -4   4       13.57       14.76      1.85 o 
  10  -4   4        0.49       -0.96      1.04 o 
 -10  -3   4       17.24       18.54      2.01 o 
  -9  -3   4      109.50       96.37      4.33 o 
  -8  -3   4        2.27        2.65      0.96 o 
  -7  -3   4       42.17       35.31      2.33 o 
  -6  -3   4        0.08        0.82      0.31 o 
  -5  -3   4       67.24       59.52      1.64 o 
  -4  -3   4      167.15      150.05      2.52 o 
  -3  -3   4      146.25      135.66      2.38 o 
  -2  -3   4       19.54       22.94      0.93 o 
  -1  -3   4        3.87        4.08      0.29 o 
   0  -3   4      118.28      109.73      1.28 o 
   1  -3   4       23.10       20.60      0.69 o 
   2  -3   4        0.00        1.20      0.32 o 
   3  -3   4      289.94      281.55      3.40 o 
   4  -3   4      102.92       93.10      2.03 o 
   5  -3   4        4.79        3.19      0.48 o 
   6  -3   4      353.12      294.60     10.47 o 
   7  -3   4        3.71        5.03      0.65 o 
   8  -3   4        2.39        2.69      0.58 o 
   9  -3   4       12.41       14.76      1.85 o 
  10  -3   4        0.01        0.72      0.88 o 
 -11  -2   4        0.07       -1.12      1.12 o 
 -10  -2   4       15.65       15.25      1.93 o 
  -9  -2   4        3.00        4.25      1.20 o 
  -8  -2   4       40.91       42.93      2.65 o 
  -7  -2   4       68.77       62.03      2.97 o 
  -6  -2   4        4.87        2.49      0.80 o 
  -5  -2   4        7.96        8.10      1.04 o 
  -4  -2   4      438.26      471.19      6.66 o 
  -3  -2   4      741.33      828.68      8.27 o 
  -2  -2   4       27.17       47.50      1.85 o 
  -1  -2   4      139.52      139.56      3.25 o 
   0  -2   4      550.54      573.26      2.59 o 
   1  -2   4      450.03      510.20      5.94 o 
   2  -2   4     1036.39     1087.57      4.71 o 
   3  -2   4       20.67       27.00      0.68 o 
   4  -2   4      215.33      233.67      3.00 o 
   5  -2   4      140.04      147.76      1.75 o 
   6  -2   4      378.48      350.25      4.17 o 
   7  -2   4      173.44      161.88      4.41 o 
   8  -2   4        1.23        3.58      0.58 o 
   9  -2   4        8.74        9.87      1.44 o 
  10  -2   4        6.42        7.38      1.28 o 
  11  -2   4        8.51       13.16      1.93 o 
 -11  -1   4        6.23        5.78      1.36 o 
 -10  -1   4        0.59        0.96      0.88 o 
  -9  -1   4       15.83       12.84      1.60 o 
  -8  -1   4       13.51       13.80      1.52 o 
  -7  -1   4      156.68      159.93      2.83 o 
  -6  -1   4       57.49       57.30      1.60 o 
  -5  -1   4       17.95       15.81      1.28 o 
  -4  -1   4       89.48       85.94      2.73 o 
  -3  -1   4       35.10       31.46      1.60 o 
  -2  -1   4       31.37       34.50      1.52 o 
  -1  -1   4        0.12        1.31      0.28 o 
   0  -1   4      433.40      442.87      4.25 o 
   1  -1   4     1057.97     1013.06      4.72 o 
   2  -1   4       13.17       18.94      0.65 o 
   3  -1   4      326.84      323.25      4.89 o 
   4  -1   4        0.04        0.72      0.48 o 
   5  -1   4      313.55      271.53      3.06 o 
   6  -1   4      103.64       79.93      1.33 o 
   7  -1   4        2.35        1.99      0.37 o 
   8  -1   4       61.10       57.62      2.97 o 
   9  -1   4        4.76        6.66      1.28 o 
  10  -1   4       34.63       36.91      2.73 o 
  11  -1   4        4.89       10.03      1.60 o 
 -11   0   4        0.04        0.24      0.80 o 
 -10   0   4       14.83       17.97      1.93 o 
  -9   0   4       22.74       23.83      2.01 o 
  -8   0   4       12.40       11.10      0.89 o 
  -7   0   4      815.47      773.92     12.92 o 
  -6   0   4      212.53      189.40      2.98 o 
  -5   0   4       85.49       87.15      2.13 o 
  -4   0   4       42.56       57.01      1.43 o 
  -3   0   4      130.93      168.35      3.45 o 
  -2   0   4       49.39       48.95      1.77 o 
  -1   0   4     1264.07     1347.54      8.18 o 
   0   0   4       56.90       63.07      1.60 o 
   1   0   4     1062.62     1187.69      6.66 o 
   2   0   4      186.23      176.30      1.96 o 
   3   0   4     1974.42     2213.55     12.52 o 
   4   0   4        2.52        1.33      0.28 o 
   5   0   4       34.14       30.64      1.06 o 
   6   0   4       33.68       26.44      0.74 o 
   7   0   4       93.74       99.81      2.22 o 
   8   0   4       66.06       78.02      2.08 o 
   9   0   4       17.54       21.02      2.01 o 
  10   0   4        6.56        7.86      1.44 o 
  11   0   4        9.93        7.06      1.44 o 
 -11   1   4        1.71        2.57      0.88 o 
 -10   1   4        0.80        1.93      0.80 o 
  -9   1   4        0.79        0.24      0.33 o 
  -8   1   4        0.00        0.47      0.35 o 
  -7   1   4       48.97       50.85      1.46 o 
  -6   1   4        5.54        8.41      0.58 o 
  -5   1   4       55.74       55.45      1.55 o 
  -4   1   4      196.54      219.97      2.83 o 
  -3   1   4     1002.57     1046.54      5.77 o 
  -2   1   4      424.15      432.79      2.86 o 
  -1   1   4      155.15      115.79      2.41 o 
   0   1   4      522.75      513.52     10.03 o 
   1   1   4      980.49      898.57      6.02 o 
   2   1   4        2.45        1.04      0.32 o 
   3   1   4      389.39      376.15      4.25 o 
   4   1   4        0.08        0.14      0.24 o 
   5   1   4      312.84      308.96      3.38 o 
   6   1   4       14.06       11.12      0.71 o 
   7   1   4       32.12       29.07      1.23 o 
   8   1   4       28.63       25.14      1.21 o 
   9   1   4        0.03        0.39      0.84 o 
  10   1   4        1.17        1.99      0.72 o 
  11   1   4        1.99        1.93      0.96 o 
  12   1   4        1.02        0.80      0.96 o 
 -11   2   4       11.54       12.28      1.85 o 
 -10   2   4        2.20        2.61      1.44 o 
  -9   2   4       28.81       33.25      1.33 o 
  -8   2   4       44.97       47.00      1.53 o 
  -7   2   4       29.65       29.03      1.14 o 
  -6   2   4        5.21        5.76      0.73 o 
  -5   2   4      148.16      160.45      2.22 o 
  -4   2   4       81.02       99.10      1.93 o 
  -3   2   4     1281.35     1501.58      5.74 o 
  -2   2   4        0.87        1.62      0.72 o 
  -1   2   4     3804.08     4178.12     30.33 o 
   0   2   4      548.85      620.19      3.07 o 
   1   2   4      547.85      543.41      4.89 o 
   2   2   4     1073.03     1247.96      7.62 o 
   3   2   4      447.42      516.93      5.30 o 
   4   2   4        1.81        4.02      0.36 o 
   5   2   4      114.03      138.41      1.63 o 
   6   2   4        7.10        5.52      0.54 o 
   7   2   4       46.96       44.71      1.53 o 
   8   2   4        2.79        3.33      0.48 o 
   9   2   4        4.39        6.71      0.76 o 
  10   2   4        6.42        5.09      0.71 o 
  11   2   4        7.48        5.52      0.79 o 
  12   2   4        0.50       -0.16      0.80 o 
 -11   3   4        1.93        0.72      1.04 o 
 -10   3   4       70.71       76.38      2.68 o 
  -9   3   4        0.16       -0.13      0.38 o 
  -8   3   4        0.05        0.81      0.40 o 
  -7   3   4      218.23      216.32      3.61 o 
  -6   3   4     1868.55     1662.20     11.52 o 
  -5   3   4        0.43        1.11      0.31 o 
  -4   3   4      534.78      520.51      5.06 o 
  -3   3   4      290.41      329.20      3.40 o 
  -2   3   4       63.12       65.37      1.42 o 
  -1   3   4       20.11       16.45      0.85 o 
   0   3   4      861.15      751.38      3.26 o 
   1   3   4      302.69      274.68      3.61 o 
   2   3   4      331.75      321.38      4.09 o 
   3   3   4      708.72      684.88      6.34 o 
   4   3   4      107.50      113.17      1.93 o 
   5   3   4      324.13      316.64      2.32 o 
   6   3   4        0.82        1.04      0.28 o 
   7   3   4       20.94       19.57      1.05 o 
   8   3   4      187.01      172.84      3.21 o 
   9   3   4        9.40        8.09      0.84 o 
  10   3   4        2.09        1.69      0.54 o 
  11   3   4        0.09        1.71      1.08 o 
  12   3   4       17.39       17.90      1.36 o 
 -10   4   4        1.20        1.13      0.51 o 
  -9   4   4       39.97       41.39      1.96 o 
  -8   4   4        3.86        4.86      0.71 o 
  -7   4   4        0.03        0.86      0.39 o 
  -6   4   4       34.59       52.49      2.35 o 
  -5   4   4       26.83       22.31      0.91 o 
  -4   4   4      373.43      407.40      3.45 o 
  -3   4   4      315.91      340.47      2.88 o 
  -2   4   4      163.88      200.31      2.55 o 
  -1   4   4       40.42       39.37      1.09 o 
   0   4   4       18.98       16.62      0.56 o 
   1   4   4     1218.57     1258.31      5.55 o 
   2   4   4      297.44      314.32      4.33 o 
   3   4   4       53.76       74.07      2.25 o 
   4   4   4       91.60       95.69      1.73 o 
   5   4   4      805.83      876.13     13.36 o 
   6   4   4       64.92       72.76      1.78 o 
   7   4   4       44.19       41.57      1.56 o 
   8   4   4       19.64       16.59      1.81 o 
   9   4   4       84.27       86.30      2.41 o 
  10   4   4       10.96        8.38      0.91 o 
  11   4   4        0.18        0.84      0.57 o 
  12   4   4        3.08        3.74      0.79 o 
 -10   5   4        0.86        1.28      0.76 o 
  -9   5   4       43.60       41.83      1.61 o 
  -8   5   4        0.16        0.20      0.36 o 
  -7   5   4        5.62        3.87      0.50 o 
  -6   5   4      496.53      483.80      6.66 o 
  -5   5   4       17.61       19.25      0.88 o 
  -4   5   4      189.95      201.77      2.44 o 
  -3   5   4       93.69       95.73      1.58 o 
  -2   5   4      119.12      145.76      2.23 o 
  -1   5   4      203.96      220.93      2.14 o 
   0   5   4      372.05      316.71      2.77 o 
   1   5   4      612.26      582.62      3.94 o 
   2   5   4      125.24      108.57      2.65 o 
   3   5   4     1144.42     1138.99      9.07 o 
   4   5   4       11.26        9.94      0.48 o 
   5   5   4      139.51      126.81      2.14 o 
   6   5   4       21.98       19.44      0.92 o 
   7   5   4       86.28       89.00      2.14 o 
   8   5   4       51.91       48.34      1.69 o 
   9   5   4       21.43       20.39      1.24 o 
  10   5   4        4.73        4.06      0.67 o 
  11   5   4       13.05       11.93      1.13 o 
  12   5   4        9.62       11.41      1.13 o 
 -10   6   4        4.39        7.34      0.99 o 
  -9   6   4       28.81       32.09      1.84 o 
  -8   6   4        3.63        4.22      0.58 o 
  -7   6   4       18.89       16.78      0.92 o 
  -6   6   4        0.07        0.66      0.39 o 
  -5   6   4        2.59        3.07      0.58 o 
  -4   6   4        0.68        1.48      0.44 o 
  -3   6   4      151.32      157.73      1.82 o 
  -2   6   4        0.33        1.80      0.22 o 
  -1   6   4      108.92      124.85      1.72 o 
   0   6   4      114.18      118.61      1.62 o 
   1   6   4       23.09       25.89      2.01 o 
   2   6   4      187.26      190.42      2.33 o 
   3   6   4      289.51      307.59      2.65 o 
   4   6   4      233.00      238.51      2.27 o 
   5   6   4      121.05      125.43      2.09 o 
   6   6   4       62.26       63.02      1.65 o 
   7   6   4       27.49       27.22      1.21 o 
   8   6   4        0.27        0.84      1.52 o 
   9   6   4       24.75       24.15      1.31 o 
  10   6   4        2.82        3.48      1.00 o 
  11   6   4        5.08        5.70      1.28 o 
  12   6   4        3.96        4.49      1.36 o 
  -9   7   4       11.70       12.57      1.22 o 
  -8   7   4       23.65       25.41      1.59 o 
  -7   7   4        0.27       -0.14      0.48 o 
  -6   7   4       54.34       54.70      1.81 o 
  -5   7   4       28.24       31.35      3.09 o 
  -4   7   4       90.55       83.45      1.95 o 
  -3   7   4       43.48       39.62      0.96 o 
  -2   7   4        0.00       -0.23      0.23 o 
  -1   7   4       13.15       12.29      0.58 o 
   0   7   4      143.75      163.99      1.99 o 
   1   7   4        0.00        0.53      0.48 o 
   2   7   4        3.72        5.79      0.44 o 
   3   7   4        0.03        0.22      0.36 o 
   4   7   4       15.96       18.82      0.72 o 
   5   7   4      177.05      158.90      4.17 o 
   6   7   4       98.19      104.85      2.03 o 
   7   7   4       25.64       23.56      1.10 o 
   8   7   4        2.47        1.04      0.88 o 
   9   7   4       44.57       41.33      2.81 o 
  10   7   4        4.96        4.49      1.12 o 
  11   7   4       19.89       17.25      2.01 o 
  -9   8   4        0.54        2.08      0.79 o 
  -8   8   4        1.18        0.27      0.59 o 
  -7   8   4        4.32        2.01      0.62 o 
  -6   8   4       20.21       17.89      1.60 o 
  -5   8   4       37.74       35.76      1.62 o 
  -4   8   4       90.95       90.12      1.75 o 
  -3   8   4       25.04       32.96      0.99 o 
  -2   8   4       40.10       39.59      0.98 o 
  -1   8   4        7.23        5.37      0.39 o 
   0   8   4       40.88       40.33      1.07 o 
   1   8   4      590.88      622.62      5.66 o 
   2   8   4      357.67      357.24      2.97 o 
   3   8   4       21.26       20.59      0.71 o 
   4   8   4       22.72       23.35      1.69 o 
   5   8   4       83.72       72.06      2.97 o 
   6   8   4      123.05      127.75      4.09 o 
   7   8   4       19.45       20.14      1.93 o 
   8   8   4        6.28        4.09      0.88 o 
   9   8   4        3.32        2.33      0.88 o 
  10   8   4       15.28       13.80      1.77 o 
  11   8   4       45.70       45.90      3.29 o 
  -8   9   4        2.24        2.09      0.68 o 
  -7   9   4        7.24       10.49      1.13 o 
  -6   9   4        5.06        3.47      0.67 o 
  -5   9   4       71.03       67.81      2.26 o 
  -4   9   4       26.05       25.40      1.35 o 
  -3   9   4        0.02        1.46      0.56 o 
  -2   9   4       85.50       91.23      1.55 o 
  -1   9   4       18.13       15.76      0.86 o 
   0   9   4       16.96       21.44      0.74 o 
   1   9   4        0.39        0.87      0.27 o 
   2   9   4      688.09      661.21      4.62 o 
   3   9   4      356.70      354.11      3.99 o 
   4   9   4        6.31        5.22      0.96 o 
   5   9   4       14.48       10.43      1.28 o 
   6   9   4        3.15        4.09      0.96 o 
   7   9   4        2.38        3.13      0.96 o 
   8   9   4        0.50       -0.32      0.80 o 
   9   9   4       23.17       24.31      2.25 o 
  10   9   4        5.66        7.54      1.44 o 
  11   9   4        3.91        6.98      1.60 o 
  -7  10   4        1.19        1.74      0.68 o 
  -6  10   4       28.59       28.26      1.77 o 
  -5  10   4        1.73        0.87      0.52 o 
  -4  10   4       60.64       59.25      2.93 o 
  -3  10   4       66.57       68.18      2.04 o 
  -2  10   4       74.89       87.15      2.04 o 
  -1  10   4        3.27        1.98      0.29 o 
   0  10   4       60.91       63.60      1.14 o 
   1  10   4       17.41       16.30      0.69 o 
   2  10   4       17.14       16.35      0.84 o 
   3  10   4      200.05      207.48      3.29 o 
   4  10   4       77.94       80.22      2.06 o 
   5  10   4       15.20       13.72      1.44 o 
   6  10   4       21.69       21.18      1.93 o 
   7  10   4       18.93       20.14      1.93 o 
   8  10   4       14.13       13.00      1.60 o 
   9  10   4        0.02       -0.88      0.96 o 
  10  10   4       19.50       20.22      2.33 o 
  -7  11   4       20.66       20.86      2.41 o 
  -6  11   4       21.75       23.79      1.73 o 
  -5  11   4       48.80       41.73      2.97 o 
  -4  11   4       16.04       13.48      1.69 o 
  -3  11   4       42.41       49.11      3.05 o 
  -2  11   4       80.17       74.56      2.31 o 
  -1  11   4        6.13        6.78      0.62 o 
   0  11   4        8.98       10.35      0.76 o 
   1  11   4        6.79        6.82      0.43 o 
   2  11   4       17.41       13.64      0.92 o 
   3  11   4       32.41       31.90      1.33 o 
   4  11   4       11.18       11.18      0.88 o 
   5  11   4        1.72        2.41      0.88 o 
   6  11   4        6.67        6.50      1.12 o 
   7  11   4       17.86       21.10      2.09 o 
   8  11   4        7.94        7.46      1.36 o 
   9  11   4        0.23       -1.12      1.12 o 
  -6  12   4        3.14        2.37      0.79 o 
  -5  12   4        0.69        1.60      0.62 o 
  -4  12   4       17.09       16.79      2.17 o 
  -3  12   4        0.48        1.70      1.24 o 
  -2  12   4        3.66        4.45      0.61 o 
  -1  12   4        5.53        5.39      0.64 o 
   0  12   4       40.89       42.42      1.47 o 
   1  12   4        5.73        4.41      1.36 o 
   2  12   4        2.97        2.26      0.58 o 
   3  12   4       28.31       26.58      1.16 o 
   4  12   4       38.66       37.84      1.61 o 
   5  12   4        1.73        1.85      0.88 o 
   6  12   4        2.63        3.05      0.96 o 
   7  12   4        3.09        2.33      0.96 o 
   8  12   4        5.87        3.93      1.20 o 
   9  12   4        0.42        0.32      0.88 o 
  -4  13   4        0.17       -0.39      0.73 o 
  -3  13   4        0.63        0.16      0.53 o 
  -2  13   4        0.20       -0.17      0.54 o 
  -1  13   4        6.76        8.35      0.78 o 
   0  13   4        0.06        0.44      0.57 o 
   1  13   4        5.74        6.94      0.91 o 
   2  13   4        2.78        3.29      0.71 o 
   3  13   4        9.36        9.04      1.00 o 
   4  13   4        3.79        3.97      1.73 o 
   5  13   4        6.75        5.86      1.20 o 
   6  13   4        4.44        5.30      1.20 o 
   7  13   4        1.06        2.09      0.96 o 
   8  13   4        1.06        1.60      0.96 o 
  -3  14   4        1.17        0.71      1.00 o 
  -2  14   4        9.10       12.09      1.18 o 
  -1  14   4        2.81        4.10      0.88 o 
   0  14   4        5.96        5.28      1.48 o 
   1  14   4        1.89        1.86      0.73 o 
   2  14   4        0.84        1.09      0.59 o 
   3  14   4        2.37        3.37      0.75 o 
   4  14   4        1.02        0.64      0.80 o 
   5  14   4        2.28        3.60      0.79 o 
   6  14   4        0.01       -0.08      0.72 o 
   0  15   4        3.81        6.38      1.28 o 
   1  15   4        1.05        0.73      0.88 o 
   2  15   4        0.07       -0.24      0.62 o 
   3  15   4        0.09        1.28      0.80 o 
  -1 -11   5        1.53        2.49      1.20 o 
   0 -11   5        0.04        1.43      0.76 o 
  -5 -10   5        1.70        2.73      1.12 o 
  -4 -10   5       18.28       21.75      2.41 o 
  -3 -10   5       12.55       12.60      1.77 o 
  -2 -10   5        0.02        2.73      1.28 o 
  -1 -10   5       46.55       58.26      3.53 o 
   0 -10   5        3.68        2.97      1.20 o 
   1 -10   5       10.24        7.78      1.52 o 
   2 -10   5       13.96       12.84      1.77 o 
   3 -10   5       60.46       56.89      2.55 o 
  -6  -9   5        8.93        9.11      1.08 o 
  -5  -9   5        1.13        2.12      0.72 o 
  -4  -9   5       46.59       46.33      2.09 o 
  -3  -9   5       17.77       18.70      2.09 o 
  -2  -9   5       70.49       74.95      3.93 o 
  -1  -9   5        0.68        1.52      0.96 o 
   0  -9   5       14.61       18.14      2.01 o 
   1  -9   5       27.26       29.21      2.49 o 
   2  -9   5        3.97        3.77      1.20 o 
   3  -9   5        1.90        0.40      0.88 o 
   4  -9   5       28.18       26.38      2.17 o 
   5  -9   5        2.26        1.70      0.67 o 
  -7  -8   5        4.33        4.49      1.28 o 
  -6  -8   5       23.08       23.49      1.53 o 
  -5  -8   5        1.59        3.12      0.74 o 
  -4  -8   5       28.01       32.66      2.53 o 
  -3  -8   5       14.00       15.45      1.15 o 
  -2  -8   5       20.15       20.54      2.01 o 
  -1  -8   5        4.46        6.82      1.20 o 
   0  -8   5        3.14        3.05      0.96 o 
   1  -8   5       80.50       76.07      3.69 o 
   2  -8   5       20.51       22.39      2.09 o 
   3  -8   5       19.44       15.09      1.69 o 
   4  -8   5        4.00        4.43      1.44 o 
   5  -8   5        0.08        0.06      0.58 o 
   6  -8   5        6.40        7.53      1.02 o 
  -8  -7   5        5.80        7.54      1.36 o 
  -7  -7   5        0.44       -0.32      0.88 o 
  -6  -7   5        1.97        2.22      0.58 o 
  -5  -7   5       19.39       17.69      1.28 o 
  -4  -7   5       64.15       65.77      3.85 o 
  -3  -7   5       24.04       24.85      1.36 o 
  -2  -7   5        2.30        4.00      0.59 o 
  -1  -7   5        0.00       -0.28      0.42 o 
   0  -7   5       68.34       63.71      3.13 o 
   1  -7   5        0.49        0.24      0.42 o 
   2  -7   5        0.21       -0.09      0.44 o 
   3  -7   5       10.89       12.85      1.04 o 
   4  -7   5       68.17       61.65      2.16 o 
   5  -7   5        6.68        9.15      0.96 o 
   6  -7   5        0.05       -0.24      0.42 o 
   7  -7   5       16.65       17.99      1.42 o 
  -9  -6   5       44.26       47.83      3.37 o 
  -8  -6   5        0.08       -0.88      1.04 o 
  -7  -6   5        2.47        3.13      1.04 o 
  -6  -6   5       63.65       65.11      2.26 o 
  -5  -6   5        0.02        0.04      0.45 o 
  -4  -6   5       24.30       24.01      2.49 o 
  -3  -6   5       11.74       11.88      0.96 o 
  -2  -6   5       29.48       30.34      2.17 o 
  -1  -6   5       76.89       76.99      1.55 o 
   0  -6   5       14.28       10.80      1.12 o 
   1  -6   5       45.97       41.33      2.41 o 
   2  -6   5        7.25        6.91      0.72 o 
   3  -6   5       41.74       42.88      1.67 o 
   4  -6   5       55.67       61.34      2.07 o 
   5  -6   5      123.28      121.62      2.95 o 
   6  -6   5        3.46        2.76      1.20 o 
   7  -6   5        5.39        5.88      0.88 o 
   8  -6   5       14.71       17.81      1.42 o 
  -9  -5   5       26.69       27.44      2.49 o 
  -8  -5   5        2.27        1.77      0.96 o 
  -7  -5   5        7.78        6.50      1.36 o 
  -6  -5   5       20.53       19.34      1.23 o 
  -5  -5   5        4.93        4.14      0.49 o 
  -4  -5   5       13.71       12.43      0.76 o 
  -3  -5   5      151.24      159.45      2.47 o 
  -2  -5   5        0.19        0.46      0.21 o 
  -1  -5   5       59.71       74.76      1.19 o 
   0  -5   5       91.56       98.54      1.99 o 
   1  -5   5       38.86       37.07      2.17 o 
   2  -5   5        3.30        1.46      0.39 o 
   3  -5   5       10.35       10.98      0.81 o 
   4  -5   5       58.60       63.10      2.01 o 
   5  -5   5      250.51      246.18      3.99 o 
   6  -5   5       30.82       39.74      1.67 o 
   7  -5   5        3.15        3.10      0.76 o 
   8  -5   5       18.93       24.85      1.55 o 
   9  -5   5        3.86        3.13      1.04 o 
 -10  -4   5        4.47        5.38      1.44 o 
  -9  -4   5        7.20        5.86      1.36 o 
  -8  -4   5       18.15       16.93      1.93 o 
  -7  -4   5       17.98       17.49      1.77 o 
  -6  -4   5      167.31      168.01      3.25 o 
  -5  -4   5        4.71        3.14      0.42 o 
  -4  -4   5      123.69      117.93      2.06 o 
  -3  -4   5      123.47      131.29      2.61 o 
  -2  -4   5       65.88       68.40      2.21 o 
  -1  -4   5        3.19        3.76      0.26 o 
   0  -4   5        0.30        0.82      0.32 o 
   1  -4   5        0.14        0.12      0.15 o 
   2  -4   5       45.10       50.39      2.33 o 
   3  -4   5        4.07        3.14      0.51 o 
   4  -4   5      435.10      413.59      4.76 o 
   5  -4   5       49.06       49.04      3.53 o 
   6  -4   5       37.52       34.46      2.09 o 
   7  -4   5       11.79        9.63      1.44 o 
   8  -4   5       20.49       23.94      1.89 o 
   9  -4   5        2.16        2.65      1.12 o 
  10  -4   5        0.15       -1.12      1.12 o 
 -10  -3   5        4.08        3.77      1.36 o 
  -9  -3   5        9.84        6.42      1.20 o 
  -8  -3   5        9.64       11.88      1.60 o 
  -7  -3   5       72.56       73.26      3.53 o 
  -6  -3   5       42.04       42.82      1.26 o 
  -5  -3   5       18.79       23.37      1.12 o 
  -4  -3   5        6.52        8.27      0.71 o 
  -3  -3   5      233.93      261.84      3.53 o 
  -2  -3   5       32.48       34.39      1.25 o 
  -1  -3   5      288.49      318.77      2.12 o 
   0  -3   5        0.62        0.21      0.16 o 
   1  -3   5       56.34       50.54      1.21 o 
   2  -3   5        0.15        0.19      0.15 o 
   3  -3   5      124.20      126.54      1.61 o 
   4  -3   5       17.96       18.28      1.02 o 
   5  -3   5     2183.93     2123.62     10.49 o 
   6  -3   5      349.20      334.26      4.33 o 
   7  -3   5        0.04       -0.16      0.64 o 
   8  -3   5        3.33        3.73      1.16 o 
   9  -3   5       24.73       35.39      2.73 o 
  10  -3   5        0.15       -1.04      1.04 o 
 -10  -2   5        0.09       -0.48      0.88 o 
  -9  -2   5        0.44        0.80      0.80 o 
  -8  -2   5      376.69      370.97      7.94 o 
  -7  -2   5       98.95       87.95      3.69 o 
  -6  -2   5      304.27      277.81      6.18 o 
  -5  -2   5        3.51        3.13      0.80 o 
  -4  -2   5       21.08       19.58      1.52 o 
  -3  -2   5      318.06      311.99      5.38 o 
  -2  -2   5       50.23       52.72      2.09 o 
  -1  -2   5        2.01        3.46      0.22 o 
   0  -2   5       17.41       19.48      0.81 o 
   1  -2   5      472.01      470.46      3.67 o 
   2  -2   5      164.52      171.54      2.57 o 
   3  -2   5       10.62       12.42      0.62 o 
   4  -2   5      529.86      505.46      7.14 o 
   5  -2   5        2.52        1.39      0.42 o 
   6  -2   5      342.89      317.49      6.54 o 
   7  -2   5       30.41       20.54      1.85 o 
   8  -2   5       27.06       30.20      1.48 o 
   9  -2   5       16.72       22.15      2.17 o 
  10  -2   5       43.92       41.25      2.97 o 
  11  -2   5        0.25       -0.88      1.04 o 
 -10  -1   5       34.89       37.63      2.81 o 
  -9  -1   5        7.48        7.62      1.28 o 
  -8  -1   5       15.30       22.31      2.09 o 
  -7  -1   5      190.91      189.94      5.22 o 
  -6  -1   5      140.99      130.96      4.09 o 
  -5  -1   5        0.17        0.72      0.56 o 
  -4  -1   5        0.41        0.56      0.48 o 
  -3  -1   5       49.85       58.82      2.33 o 
  -2  -1   5       24.48       32.45      1.13 o 
  -1  -1   5        0.82        0.80      0.32 o 
   0  -1   5      185.14      208.07      3.29 o 
   1  -1   5     2227.51     2453.39      8.27 o 
   2  -1   5     1498.45     1721.07      6.82 o 
   3  -1   5      235.69      310.97      2.96 o 
   4  -1   5       97.66       92.04      1.49 o 
   5  -1   5       28.38       37.55      2.09 o 
   6  -1   5        7.89       18.38      0.91 o 
   7  -1   5       12.70        8.43      1.28 o 
   8  -1   5       68.69       64.80      2.01 o 
   9  -1   5        3.57        8.75      1.36 o 
  10  -1   5       36.64       37.15      2.81 o 
  11  -1   5        1.04        0.32      1.04 o 
 -10   0   5        3.45        3.77      1.12 o 
  -9   0   5        1.42        1.69      0.88 o 
  -8   0   5      195.88      177.10      5.30 o 
  -7   0   5       79.60       74.62      2.10 o 
  -6   0   5       10.99        8.10      0.67 o 
  -5   0   5       29.14       26.60      1.12 o 
  -4   0   5       78.26       84.26      2.89 o 
  -3   0   5      204.34      196.84      4.01 o 
  -2   0   5      357.03      385.59      7.38 o 
  -1   0   5       72.57       74.31      2.17 o 
   0   0   5      160.77      174.21      3.05 o 
   1   0   5       71.84       65.24      1.77 o 
   2   0   5      178.73      143.83      1.96 o 
   3   0   5        2.47        4.20      0.52 o 
   4   0   5      315.87      293.74      2.64 o 
   5   0   5        4.08        3.71      0.50 o 
   6   0   5      150.96      133.74      2.41 o 
   7   0   5      157.50      123.30      2.49 o 
   8   0   5       27.69       29.93      1.33 o 
   9   0   5        2.74        3.29      0.96 o 
  10   0   5        3.18        4.01      1.12 o 
  11   0   5        1.72        1.85      0.88 o 
 -10   1   5        1.45        2.17      0.96 o 
  -9   1   5       48.29       48.15      2.89 o 
  -8   1   5       34.69       35.56      1.93 o 
  -7   1   5      252.58      247.49      3.84 o 
  -6   1   5      265.57      231.10      7.54 o 
  -5   1   5       93.00      110.85      3.57 o 
  -4   1   5      113.51      130.38      3.01 o 
  -3   1   5      186.04      210.39      2.33 o 
  -2   1   5     1136.18     1379.16      9.79 o 
  -1   1   5       37.19       45.50      1.69 o 
   0   1   5      177.22      215.46      3.37 o 
   1   1   5        9.45       11.72      0.80 o 
   2   1   5        4.08        3.37      0.48 o 
   3   1   5      253.76      286.71      4.01 o 
   4   1   5        3.68       12.69      0.55 o 
   5   1   5      425.47      426.96      7.42 o 
   6   1   5      415.68      436.79      4.41 o 
   7   1   5      587.20      519.27      5.15 o 
   8   1   5       96.56       99.28      2.44 o 
   9   1   5        0.02        0.75      0.44 o 
  10   1   5        8.74       10.59      1.52 o 
  11   1   5       23.97       22.39      2.17 o 
 -10   2   5        2.73        1.69      0.80 o 
  -9   2   5       52.63       47.01      1.93 o 
  -8   2   5        1.30        0.36      0.52 o 
  -7   2   5        7.58        9.37      0.85 o 
  -6   2   5      138.25      136.68      2.72 o 
  -5   2   5       39.91       35.38      2.33 o 
  -4   2   5        3.17        7.46      0.49 o 
  -3   2   5      173.36      157.64      3.33 o 
  -2   2   5      394.44      421.42      7.82 o 
  -1   2   5        4.64        4.57      0.64 o 
   0   2   5      627.62      555.90      2.98 o 
   1   2   5       49.65       41.89      1.52 o 
   2   2   5     1977.56     1926.34     10.35 o 
   3   2   5      366.17      360.86      4.65 o 
   4   2   5       59.56       64.37      1.19 o 
   5   2   5       12.83       14.77      0.61 o 
   6   2   5       48.07       44.33      1.07 o 
   7   2   5      228.72      205.40      3.28 o 
   8   2   5        1.25        0.32      0.45 o 
   9   2   5       69.66       64.92      2.11 o 
  10   2   5        2.13        3.39      0.65 o 
  11   2   5       14.30       15.73      1.85 o 
  12   2   5        4.34        6.50      1.28 o 
 -10   3   5        0.11        0.84      0.51 o 
  -9   3   5        7.83       10.28      0.99 o 
  -8   3   5       24.98       29.89      1.50 o 
  -7   3   5       21.95       23.07      1.25 o 
  -6   3   5      898.29      882.60     12.80 o 
  -5   3   5        5.68        3.74      0.56 o 
  -4   3   5      116.46      117.40      2.33 o 
  -3   3   5      360.02      403.93      4.01 o 
  -2   3   5       35.92       36.41      1.16 o 
  -1   3   5       49.56       48.71      1.25 o 
   0   3   5      774.94      835.64      4.26 o 
   1   3   5        9.24       10.59      0.80 o 
   2   3   5      648.10      763.92      6.74 o 
   3   3   5      156.53      160.57      3.29 o 
   4   3   5      536.61      652.03      4.88 o 
   5   3   5      281.52      294.60      2.55 o 
   6   3   5      349.99      337.68      2.77 o 
   7   3   5       83.64       75.53      2.01 o 
   8   3   5      138.22      130.21      2.80 o 
   9   3   5       46.19       51.96      1.93 o 
  10   3   5        3.25        5.51      0.76 o 
  11   3   5       45.93       46.74      2.07 o 
  12   3   5        1.61        1.20      0.80 o 
 -10   4   5        5.15        5.36      0.79 o 
  -9   4   5        1.56        0.67      0.82 o 
  -8   4   5        0.25       -0.47      0.47 o 
  -7   4   5       24.64       21.90      1.06 o 
  -6   4   5      127.35      127.40      2.35 o 
  -5   4   5        0.07        1.73      0.51 o 
  -4   4   5      365.76      350.76      4.11 o 
  -3   4   5      790.88      816.54      5.87 o 
  -2   4   5      369.68      415.77      3.94 o 
  -1   4   5      821.56      868.76      4.20 o 
   0   4   5       29.81       18.24      0.60 o 
   1   4   5        1.00        0.80      0.32 o 
   2   4   5      228.77      217.70      3.77 o 
   3   4   5       10.23       12.44      0.96 o 
   4   4   5      284.62      274.72      4.61 o 
   5   4   5        6.54        5.91      0.59 o 
   6   4   5      120.11      111.55      1.53 o 
   7   4   5       87.96       76.57      2.04 o 
   8   4   5        1.22        2.88      0.88 o 
   9   4   5        0.56        1.13      0.50 o 
  10   4   5        1.66        1.60      0.76 o 
  11   4   5        9.02       10.51      1.08 o 
  12   4   5        0.71        0.16      0.56 o 
 -10   5   5        0.26        0.46      0.47 o 
  -9   5   5       11.39       14.16      1.00 o 
  -8   5   5        0.00       -0.35      0.42 o 
  -7   5   5       32.75       33.94      1.31 o 
  -6   5   5       24.39       25.85      1.09 o 
  -5   5   5        0.80        2.27      0.56 o 
  -4   5   5      134.24      143.75      2.85 o 
  -3   5   5      481.62      535.19      8.75 o 
  -2   5   5      192.80      230.93      3.00 o 
  -1   5   5       84.41      105.04      1.56 o 
   0   5   5      478.62      559.97      3.44 o 
   1   5   5      176.66      213.50      2.61 o 
   2   5   5       11.05        4.49      0.72 o 
   3   5   5        7.59       20.94      1.36 o 
   4   5   5      148.27      144.48      2.26 o 
   5   5   5      150.38      160.00      2.12 o 
   6   5   5      492.90      499.45      4.84 o 
   7   5   5       37.26       35.79      1.40 o 
   8   5   5      222.82      216.47      3.65 o 
   9   5   5        1.99        2.46      0.51 o 
  10   5   5       20.69       21.43      1.33 o 
  11   5   5        2.59        2.87      0.67 o 
  12   5   5        3.55        2.85      0.74 o 
  -9   6   5       31.23       33.39      1.49 o 
  -8   6   5        6.18        9.04      0.81 o 
  -7   6   5       36.66       39.77      1.46 o 
  -6   6   5       96.05       95.40      2.09 o 
  -5   6   5     1881.67     1727.74     10.04 o 
  -4   6   5        5.02        4.14      0.60 o 
  -3   6   5      157.02      165.92      3.17 o 
  -2   6   5      269.23      264.96      6.62 o 
  -1   6   5        2.99        1.57      0.28 o 
   0   6   5       48.52       48.64      1.10 o 
   1   6   5      394.37      380.20      2.95 o 
   2   6   5      148.18      134.89      3.21 o 
   3   6   5      392.12      368.64      5.54 o 
   4   6   5      124.34      109.75      1.94 o 
   5   6   5       84.37       87.53      1.87 o 
   6   6   5       69.50       61.59      2.33 o 
   7   6   5        3.78        5.82      0.62 o 
   8   6   5       22.11       20.14      1.18 o 
   9   6   5      158.47      158.84      3.35 o 
  10   6   5        3.04        1.65      0.56 o 
  11   6   5        1.58        1.12      0.59 o 
  -9   7   5        0.18       -0.43      0.59 o 
  -8   7   5        5.63        6.58      0.99 o 
  -7   7   5        1.04        0.68      0.36 o 
  -6   7   5        1.41        2.37      0.51 o 
  -5   7   5        1.13       13.06      0.91 o 
  -4   7   5       15.73       15.88      1.00 o 
  -3   7   5      108.98      119.35      2.44 o 
  -2   7   5      118.99      120.43      2.32 o 
  -1   7   5       19.41       26.20      0.89 o 
   0   7   5        4.67        8.37      0.54 o 
   1   7   5       52.95       53.27      1.18 o 
   2   7   5       22.53       24.21      0.92 o 
   3   7   5       25.25       27.36      1.69 o 
   4   7   5        0.73        1.44      0.29 o 
   5   7   5        0.29        1.95      1.48 o 
   6   7   5      214.85      209.74      3.00 o 
   7   7   5       10.78       12.15      0.83 o 
   8   7   5       15.17       14.66      1.00 o 
   9   7   5        4.37        6.34      1.28 o 
  10   7   5      100.11      105.20      4.49 o 
  11   7   5        1.60        6.02      1.44 o 
  -9   8   5        6.24        7.31      1.05 o 
  -8   8   5        4.48        4.97      0.90 o 
  -7   8   5        7.01        8.46      0.96 o 
  -6   8   5        6.17        5.05      0.79 o 
  -5   8   5      363.93      359.06      5.78 o 
  -4   8   5       16.12       18.63      1.73 o 
  -3   8   5      109.21      119.85      2.49 o 
  -2   8   5        1.10        0.05      0.29 o 
  -1   8   5       99.63      118.21      2.46 o 
   0   8   5       92.96       84.88      1.58 o 
   1   8   5      113.06      106.99      2.10 o 
   2   8   5        3.66        2.64      0.44 o 
   3   8   5        8.53        9.89      0.49 o 
   4   8   5       57.43       50.63      1.69 o 
   5   8   5        5.91        7.06      1.12 o 
   6   8   5        3.98        1.60      0.72 o 
   7   8   5        2.17        1.04      0.72 o 
   8   8   5        0.26        0.56      0.72 o 
   9   8   5       18.81       18.78      1.93 o 
  10   8   5        8.67        8.91      1.60 o 
  11   8   5        5.89        5.94      1.28 o 
  -8   9   5       12.34       15.81      1.36 o 
  -7   9   5        2.16        2.48      0.67 o 
  -6   9   5        3.38        3.21      0.65 o 
  -5   9   5        0.29        0.52      0.51 o 
  -4   9   5      180.59      175.03      3.20 o 
  -3   9   5        3.01        2.36      0.47 o 
  -2   9   5       76.29       71.36      1.42 o 
  -1   9   5       13.25       10.87      0.58 o 
   0   9   5       19.71       20.63      0.74 o 
   1   9   5       22.51       30.10      0.87 o 
   2   9   5      251.21      259.49      3.71 o 
   3   9   5       11.16       15.59      0.99 o 
   4   9   5        7.33        9.63      1.20 o 
   5   9   5        2.67        3.53      0.88 o 
   6   9   5       14.30       14.85      1.52 o 
   7   9   5       48.43       42.21      2.65 o 
   8   9   5        0.60       -0.24      0.72 o 
   9   9   5        3.85        2.49      0.88 o 
  10   9   5        8.67        9.15      1.60 o 
  11   9   5        8.51       10.19      1.69 o 
  -7  10   5        7.94        8.92      1.07 o 
  -6  10   5        9.12        8.90      0.99 o 
  -5  10   5        0.00       -0.88      0.88 o 
  -4  10   5       94.60      105.42      7.70 o 
  -3  10   5        0.91        1.37      0.65 o 
  -2  10   5       51.57       46.82      1.22 o 
  -1  10   5        3.66        4.94      0.43 o 
   0  10   5        1.01        0.57      0.27 o 
   1  10   5        1.41        1.11      0.30 o 
   2  10   5       52.00       47.85      1.02 o 
   3  10   5      123.61      131.89      2.04 o 
   4  10   5        0.08        1.20      0.64 o 
   5  10   5        4.62        3.53      0.88 o 
   6  10   5       39.58       30.97      2.25 o 
   7  10   5       43.27       44.86      2.81 o 
   8  10   5        1.54        1.44      0.72 o 
   9  10   5        1.16       -0.32      1.04 o 
  10  10   5       45.44       46.22      3.37 o 
  -7  11   5        0.12        1.85      1.12 o 
  -6  11   5        1.21        0.24      0.88 o 
  -5  11   5       20.41       17.65      1.93 o 
  -4  11   5       46.36       41.00      2.01 o 
  -3  11   5       49.34       49.40      2.10 o 
  -2  11   5        2.12        3.56      0.58 o 
  -1  11   5       72.47       77.53      1.97 o 
   0  11   5        0.00       -0.26      0.27 o 
   1  11   5       12.43       12.16      0.61 o 
   2  11   5      219.25      217.79      2.50 o 
   3  11   5       58.39       59.61      2.03 o 
   4  11   5        1.07        2.57      0.96 o 
   5  11   5        1.44        2.73      0.80 o 
   6  11   5        0.47        1.77      0.96 o 
   7  11   5       10.53        9.23      1.44 o 
   8  11   5        2.03        0.80      0.72 o 
   9  11   5       10.90       10.19      1.69 o 
  10  11   5        0.13        3.45      1.36 o 
  -6  12   5       15.59       17.41      2.17 o 
  -5  12   5       14.65       16.21      2.09 o 
  -4  12   5        0.15       -0.74      0.74 o 
  -3  12   5        1.58        2.60      0.96 o 
  -2  12   5        4.57        5.54      0.93 o 
  -1  12   5       33.28       37.50      1.46 o 
   0  12   5        9.52        6.96      0.66 o 
   1  12   5        6.94        7.83      0.69 o 
   2  12   5        0.84        1.00      0.38 o 
   3  12   5      112.03       97.64      2.69 o 
   4  12   5       62.23       59.86      2.97 o 
   5  12   5        0.08        1.52      0.96 o 
   6  12   5        1.88        4.17      1.12 o 
   7  12   5       23.44       27.04      2.41 o 
   8  12   5       12.02       13.64      1.85 o 
   9  12   5        2.09        2.49      1.12 o 
  -4  13   5        0.07        0.30      0.65 o 
  -3  13   5       83.00       82.98      3.97 o 
  -2  13   5        8.84        9.28      1.10 o 
  -1  13   5       46.69       50.85      2.05 o 
   0  13   5        1.02        1.50      0.44 o 
   1  13   5        5.73        6.99      0.91 o 
   2  13   5        6.42        7.21      0.96 o 
   3  13   5       19.76       18.32      1.05 o 
   4  13   5       52.52       53.91      2.24 o 
   5  13   5       14.06       14.04      1.69 o 
   6  13   5        0.29        0.64      0.80 o 
   7  13   5        2.62        3.05      0.96 o 
   8  13   5        1.27        1.12      0.80 o 
  -3  14   5        1.92        1.53      0.92 o 
  -2  14   5        5.40        6.79      1.02 o 
  -1  14   5        2.32        1.85      0.58 o 
   0  14   5        0.00        0.52      0.62 o 
   1  14   5        2.74        3.68      0.79 o 
   2  14   5        7.38        8.36      1.12 o 
   3  14   5        1.94        2.69      0.79 o 
   4  14   5        1.95        2.73      1.28 o 
   5  14   5        2.32        1.18      0.58 o 
   6  14   5        5.71        6.18      1.28 o 
   0  15   5        0.09        0.55      0.59 o 
   1  15   5       15.63       19.47      1.53 o 
   2  15   5        1.66        1.20      0.59 o 
   3  15   5        2.96        3.60      0.81 o 
   4  15   5        9.07       10.43      1.69 o 
  -2 -10   6        0.07       -0.32      0.96 o 
  -1 -10   6        5.81        5.38      1.36 o 
   0 -10   6        7.13        5.46      1.36 o 
   1 -10   6        0.21       -0.16      0.80 o 
  -5  -9   6        0.13        1.28      0.68 o 
  -4  -9   6        3.77        5.14      1.44 o 
  -3  -9   6        0.00        0.96      0.80 o 
  -2  -9   6        3.19        1.69      1.04 o 
  -1  -9   6        5.70        6.90      1.44 o 
   0  -9   6       21.37       20.78      2.25 o 
   1  -9   6        0.00        1.20      1.04 o 
   2  -9   6        8.89        7.86      1.44 o 
   3  -9   6        0.19       -0.72      0.88 o 
   4  -9   6        3.13        3.05      1.12 o 
  -6  -8   6        1.73        1.68      0.64 o 
  -5  -8   6       39.04       37.19      1.90 o 
  -4  -8   6       23.23       20.19      1.38 o 
  -3  -8   6       10.03       10.42      1.08 o 
  -2  -8   6        0.97        2.57      1.04 o 
  -1  -8   6       96.77       96.05      4.25 o 
   0  -8   6        0.07        0.40      0.88 o 
   1  -8   6       19.16       18.54      2.01 o 
   2  -8   6        9.52        8.83      1.44 o 
   3  -8   6       36.87       34.34      2.65 o 
   4  -8   6       34.62       30.81      2.49 o 
   5  -8   6        0.63        1.11      0.50 o 
   6  -8   6        2.36        3.10      0.84 o 
  -7  -7   6        4.79        4.25      1.28 o 
  -6  -7   6        1.80        2.51      0.62 o 
  -5  -7   6       28.06       31.85      1.73 o 
  -4  -7   6       21.00       21.27      1.39 o 
  -3  -7   6       64.44       63.78      2.26 o 
  -2  -7   6       12.95       12.10      1.04 o 
  -1  -7   6        5.72        5.78      1.28 o 
   0  -7   6       79.29       77.76      3.69 o 
   1  -7   6       12.72       10.17      1.16 o 
   2  -7   6       41.51       42.20      1.79 o 
   3  -7   6       33.28       29.96      1.58 o 
   4  -7   6       73.00       71.88      2.43 o 
   5  -7   6        0.66        0.84      0.57 o 
   6  -7   6        6.42        5.69      1.12 o 
   7  -7   6       18.49       22.08      1.59 o 
  -8  -6   6        0.10       -0.96      0.96 o 
  -7  -6   6        4.64        3.69      1.12 o 
  -6  -6   6       28.22       28.42      1.93 o 
  -5  -6   6       35.29       34.19      2.25 o 
  -4  -6   6        5.71        6.47      1.15 o 
  -3  -6   6      139.61      151.95      3.29 o 
  -2  -6   6       76.50       80.73      2.34 o 
  -1  -6   6      135.27      137.78      4.57 o 
   0  -6   6        9.55        8.51      1.28 o 
   1  -6   6      136.88      128.55      4.41 o 
   2  -6   6       25.09       24.37      2.01 o 
   3  -6   6        2.26        2.31      1.93 o 
   4  -6   6        1.78        1.62      0.59 o 
   5  -6   6        0.01        0.72      0.57 o 
   6  -6   6       15.89       20.43      1.36 o 
   7  -6   6        4.56        5.81      0.93 o 
   8  -6   6       11.74       11.81      1.69 o 
  -9  -5   6        2.71        1.36      1.04 o 
  -8  -5   6       14.86       13.96      1.77 o 
  -7  -5   6        0.62       -0.08      0.88 o 
  -6  -5   6       24.53       20.95      1.29 o 
  -5  -5   6        9.60       10.80      0.75 o 
  -4  -5   6       21.86       23.78      1.08 o 
  -3  -5   6       72.80       70.49      1.79 o 
  -2  -5   6        4.66        5.46      0.65 o 
  -1  -5   6        0.18        0.77      0.34 o 
   0  -5   6        7.45        8.27      0.82 o 
   1  -5   6        0.85       -0.32      0.72 o 
   2  -5   6      145.51      137.86      4.33 o 
   3  -5   6       47.63       43.60      1.67 o 
   4  -5   6       55.55       52.16      1.90 o 
   5  -5   6        1.44        1.45      0.54 o 
   6  -5   6        2.06        1.99      0.58 o 
   7  -5   6       28.99       30.57      2.49 o 
   8  -5   6        4.37        6.49      0.93 o 
   9  -5   6       16.68       15.89      2.01 o 
  -9  -4   6        3.38        2.65      1.20 o 
  -8  -4   6       16.76       14.68      1.85 o 
  -7  -4   6       31.90       27.36      2.25 o 
  -6  -4   6        6.36        8.45      0.90 o 
  -5  -4   6       10.17       10.83      0.74 o 
  -4  -4   6        0.14        0.44      0.43 o 
  -3  -4   6       66.32       60.25      1.93 o 
  -2  -4   6        0.26        0.46      0.29 o 
  -1  -4   6       10.52       15.62      0.87 o 
   0  -4   6        2.10        4.63      0.53 o 
   1  -4   6        4.67        3.61      0.80 o 
   2  -4   6        7.56        6.98      0.96 o 
   3  -4   6       10.79        5.83      1.56 o 
   4  -4   6      195.05      199.51      3.49 o 
   5  -4   6      162.39      148.72      3.45 o 
   6  -4   6        0.50        0.72      0.48 o 
   7  -4   6        1.35        2.89      1.12 o 
   8  -4   6       26.88       25.47      1.59 o 
   9  -4   6        0.00        0.00      0.80 o 
  -9  -3   6        1.71        0.56      0.72 o 
  -8  -3   6       32.17       29.37      2.49 o 
  -7  -3   6       12.62       11.96      1.52 o 
  -6  -3   6      158.97      155.84      3.08 o 
  -5  -3   6       34.05       34.20      1.46 o 
  -4  -3   6        4.05        2.71      0.54 o 
  -3  -3   6       60.04       53.77      3.49 o 
  -2  -3   6        1.40        0.51      0.27 o 
  -1  -3   6       28.33       26.34      0.69 o 
   0  -3   6      123.69      124.62      2.21 o 
   1  -3   6      172.13      168.24      2.45 o 
   2  -3   6       11.34       11.54      0.63 o 
   3  -3   6        1.21        0.32      0.56 o 
   4  -3   6        9.13        7.09      0.88 o 
   5  -3   6       92.77       90.28      3.77 o 
   6  -3   6       23.15       23.84      1.23 o 
   7  -3   6        9.66        8.67      1.36 o 
   8  -3   6       16.97       16.69      1.85 o 
   9  -3   6       27.67       36.27      2.81 o 
  10  -3   6        3.65        3.37      0.96 o 
 -10  -2   6       30.03       35.07      2.89 o 
  -9  -2   6        0.43        0.24      0.72 o 
  -8  -2   6       12.35       15.09      1.77 o 
  -7  -2   6        0.11        0.24      0.72 o 
  -6  -2   6       84.32       99.90      3.93 o 
  -5  -2   6      101.71       99.26      3.69 o 
  -4  -2   6        6.91        8.59      1.20 o 
  -3  -2   6       21.83       20.94      1.60 o 
  -2  -2   6      710.02      731.78      5.34 o 
  -1  -2   6        3.51        2.69      0.20 o 
   0  -2   6      288.74      336.92      3.57 o 
   1  -2   6       63.83       93.99      4.94 o 
   2  -2   6       39.74       41.54      1.44 o 
   3  -2   6       21.70       19.77      0.81 o 
   4  -2   6       37.21       34.05      0.96 o 
   5  -2   6       89.98       78.53      2.04 o 
   6  -2   6       71.60       63.96      1.91 o 
   7  -2   6       32.50       42.05      2.65 o 
   8  -2   6       15.89       15.65      1.85 o 
   9  -2   6       56.74       69.49      3.77 o 
  10  -2   6        0.14        1.77      0.80 o 
 -10  -1   6        1.70        1.60      1.04 o 
  -9  -1   6       13.87       14.12      1.77 o 
  -8  -1   6        7.61        6.50      1.20 o 
  -7  -1   6       64.08       63.31      3.21 o 
  -6  -1   6      143.57      130.32      4.41 o 
  -5  -1   6      171.90      168.03      4.73 o 
  -4  -1   6       10.81       13.00      1.28 o 
  -3  -1   6       19.09       19.79      1.24 o 
  -2  -1   6      659.70      651.02      7.46 o 
  -1  -1   6       16.43       21.99      1.28 o 
   0  -1   6        4.72        5.70      0.64 o 
   1  -1   6      142.25      139.49      2.20 o 
   2  -1   6       91.69       92.05      1.77 o 
   3  -1   6      123.67      138.66      2.18 o 
   4  -1   6      112.63       99.26      1.65 o 
   5  -1   6      251.77      230.62      5.22 o 
   6  -1   6       41.07       37.61      1.38 o 
   7  -1   6        0.00        0.72      0.72 o 
   8  -1   6        3.11        0.72      0.72 o 
   9  -1   6        4.60        5.38      1.28 o 
  10  -1   6        0.87        2.49      1.12 o 
  11  -1   6        0.01       -0.96      1.04 o 
 -10   0   6        8.80       12.36      1.77 o 
  -9   0   6        4.05        4.81      1.20 o 
  -8   0   6        6.21        4.41      1.12 o 
  -7   0   6        0.02        3.05      1.12 o 
  -6   0   6      120.57      115.39      4.01 o 
  -5   0   6       18.13       17.09      1.52 o 
  -4   0   6       63.22       75.11      2.97 o 
  -3   0   6        0.15       -0.10      0.37 o 
  -2   0   6      526.00      582.73      6.98 o 
  -1   0   6      437.55      456.75      5.78 o 
   0   0   6      109.10      135.61      2.89 o 
   1   0   6      125.01      133.29      2.81 o 
   2   0   6       36.56       30.28      1.81 o 
   3   0   6       23.55       27.97      0.98 o 
   4   0   6       19.09       21.95      0.92 o 
   5   0   6      557.60      566.22      4.50 o 
   6   0   6     1746.95     1645.89     14.36 o 
   7   0   6      583.78      542.86      5.36 o 
   8   0   6       16.26       14.44      1.60 o 
   9   0   6        9.20       10.03      1.44 o 
  10   0   6       13.14       18.05      2.09 o 
  11   0   6        0.76        0.48      0.96 o 
 -10   1   6        6.79        5.30      1.28 o 
  -9   1   6        0.15        1.04      0.88 o 
  -8   1   6        0.08        0.92      0.44 o 
  -7   1   6      476.40      448.25      5.39 o 
  -6   1   6      221.47      187.41      3.32 o 
  -5   1   6       55.99       44.84      1.65 o 
  -4   1   6      186.75      172.64      5.50 o 
  -3   1   6       34.70       28.57      1.69 o 
  -2   1   6      919.17      953.70      8.83 o 
  -1   1   6      285.49      304.61      4.73 o 
   0   1   6       34.23       26.64      1.28 o 
   1   1   6       53.98       56.17      1.85 o 
   2   1   6      263.82      239.77      3.77 o 
   3   1   6        5.53        8.59      0.80 o 
   4   1   6       36.43       34.77      1.11 o 
   5   1   6      266.83      236.10      2.61 o 
   6   1   6        0.17        1.30      0.40 o 
   7   1   6       30.36       25.24      1.27 o 
   8   1   6        4.24        0.80      0.68 o 
   9   1   6        4.00        3.61      1.04 o 
  10   1   6        0.85        1.12      0.88 o 
  11   1   6       19.51       17.09      2.09 o 
 -10   2   6        5.12        6.02      1.28 o 
  -9   2   6       14.56       17.19      1.36 o 
  -8   2   6        5.17        5.17      0.71 o 
  -7   2   6        3.03        5.46      0.74 o 
  -6   2   6       87.37       82.04      2.18 o 
  -5   2   6       64.57       48.97      1.36 o 
  -4   2   6        0.80        2.14      0.46 o 
  -3   2   6        0.68        0.79      0.31 o 
  -2   2   6      251.41      297.55      4.98 o 
  -1   2   6      333.87      374.18      5.30 o 
   0   2   6      229.77      227.19      2.41 o 
   1   2   6       28.55       41.25      1.60 o 
   2   2   6     2039.50     2239.05     12.04 o 
   3   2   6      907.00     1139.07      8.83 o 
   4   2   6       19.29       29.93      1.52 o 
   5   2   6       75.17       66.93      1.38 o 
   6   2   6       38.28       53.49      1.52 o 
   7   2   6        0.03       -0.28      1.36 o 
   8   2   6       22.75       18.50      1.10 o 
   9   2   6        1.07        2.46      1.28 o 
  10   2   6       46.38       54.91      2.08 o 
  11   2   6        2.36        1.20      0.80 o 
 -10   3   6        0.20       -0.80      0.96 o 
  -9   3   6       28.67       28.46      3.25 o 
  -8   3   6       23.55       19.93      1.30 o 
  -7   3   6      167.80      137.48      3.41 o 
  -6   3   6      231.54      209.04      9.03 o 
  -5   3   6        2.90        2.32      1.16 o 
  -4   3   6        2.10        1.65      0.37 o 
  -3   3   6        1.49        4.82      0.51 o 
  -2   3   6      101.30       96.19      1.99 o 
  -1   3   6      672.56      698.36      7.22 o 
   0   3   6       78.18       77.13      1.32 o 
   1   3   6       13.16       16.69      1.12 o 
   2   3   6       72.28       89.31      2.49 o 
   3   3   6       95.61       79.28      2.41 o 
   4   3   6        0.04        0.72      0.48 o 
   5   3   6       59.35       51.62      1.17 o 
   6   3   6      119.78      119.29      2.12 o 
   7   3   6      185.07      163.42      3.09 o 
   8   3   6        3.38        2.15      1.32 o 
   9   3   6       11.24       10.97      0.96 o 
  10   3   6        1.16        0.87      0.52 o 
  11   3   6        3.37        4.37      0.81 o 
 -10   4   6        0.01       -0.56      0.62 o 
  -9   4   6        5.36        5.64      1.08 o 
  -8   4   6       28.88       32.54      1.70 o 
  -7   4   6       11.98       13.72      1.05 o 
  -6   4   6       85.30       82.62      2.45 o 
  -5   4   6       81.13       63.47      1.93 o 
  -4   4   6        0.66       -0.12      0.48 o 
  -3   4   6       10.11        6.09      0.64 o 
  -2   4   6      137.06      147.48      3.29 o 
  -1   4   6      342.17      441.18      3.15 o 
   0   4   6        0.75        0.10      0.19 o 
   1   4   6        5.41        8.75      0.80 o 
   2   4   6      138.03      135.69      3.21 o 
   3   4   6      106.46      101.43      2.89 o 
   4   4   6      310.88      346.49      5.46 o 
   5   4   6      161.47      186.18      2.92 o 
   6   4   6      196.53      212.02      2.67 o 
   7   4   6      284.22      287.12      4.03 o 
   8   4   6      541.89      514.86      5.67 o 
   9   4   6        0.02        0.34      0.48 o 
  10   4   6       11.04       14.04      1.16 o 
  11   4   6       33.26       37.44      1.87 o 
  12   4   6        2.26        1.33      0.64 o 
 -10   5   6       12.15        9.83      1.13 o 
  -9   5   6        0.01        0.35      1.52 o 
  -8   5   6      105.27       97.17      2.87 o 
  -7   5   6        0.41        1.99      0.52 o 
  -6   5   6        8.47        9.31      0.85 o 
  -5   5   6       46.86       44.76      1.67 o 
  -4   5   6       12.67       14.01      0.90 o 
  -3   5   6       32.90       34.57      1.33 o 
  -2   5   6      133.32      103.91      6.34 o 
  -1   5   6      996.24      974.00      5.62 o 
   0   5   6        4.13        3.72      0.33 o 
   1   5   6      321.27      297.47      3.13 o 
   2   5   6      171.35      189.06      3.85 o 
   3   5   6      693.95      696.04      7.70 o 
   4   5   6      323.91      318.41      5.38 o 
   5   5   6        6.21        6.07      0.56 o 
   6   5   6        3.67        3.54      0.54 o 
   7   5   6       18.33       17.21      1.07 o 
   8   5   6      184.34      166.79      4.94 o 
   9   5   6        0.40       -0.48      0.48 o 
  10   5   6       19.39       18.66      1.31 o 
  11   5   6        0.61        0.22      0.64 o 
  -9   6   6        7.03        8.05      0.99 o 
  -8   6   6        0.40        0.52      0.57 o 
  -7   6   6        0.38        0.12      0.45 o 
  -6   6   6       23.06       18.44      1.24 o 
  -5   6   6      120.47      136.95      2.97 o 
  -4   6   6       75.29       67.55      1.98 o 
  -3   6   6       28.20       27.29      1.40 o 
  -2   6   6       68.81       85.01      2.41 o 
  -1   6   6       75.48       64.87      1.37 o 
   0   6   6       91.92       94.95      1.59 o 
   1   6   6      341.83      346.14      2.95 o 
   2   6   6        0.89        1.36      0.48 o 
   3   6   6      280.66      316.56      5.46 o 
   4   6   6       13.68       13.08      1.28 o 
   5   6   6      572.24      608.93      5.15 o 
   6   6   6        7.60        9.76      0.75 o 
   7   6   6        6.74        7.71      1.36 o 
   8   6   6       44.76       43.10      1.69 o 
   9   6   6        7.95        6.65      0.79 o 
  10   6   6       20.44       22.29      1.40 o 
  11   6   6        9.45       11.65      1.12 o 
  -9   7   6        1.36        1.69      0.88 o 
  -8   7   6        6.74        5.10      0.79 o 
  -7   7   6        3.49        4.43      0.71 o 
  -6   7   6        7.71        6.28      1.16 o 
  -5   7   6      236.39      235.53      4.85 o 
  -4   7   6       34.80       27.45      1.40 o 
  -3   7   6      331.28      319.62      4.15 o 
  -2   7   6      379.50      379.29      3.52 o 
  -1   7   6      174.35      179.53      2.37 o 
   0   7   6      176.57      193.98      2.36 o 
   1   7   6        0.39        0.12      0.28 o 
   2   7   6       86.81       86.02      2.81 o 
   3   7   6       58.84       56.89      2.41 o 
   4   7   6        5.32        4.32      0.56 o 
   5   7   6       90.70       90.08      2.25 o 
   6   7   6       13.02       13.54      0.89 o 
   7   7   6        4.05        3.24      0.53 o 
   8   7   6       80.23       78.84      2.20 o 
   9   7   6       20.00       21.69      1.31 o 
  10   7   6        1.53        1.77      1.04 o 
  11   7   6        0.18        1.20      0.88 o 
  -8   8   6        0.57        1.28      0.96 o 
  -7   8   6        1.60        0.32      0.80 o 
  -6   8   6       45.12       46.10      1.85 o 
  -5   8   6        5.18        6.00      0.73 o 
  -4   8   6        2.48        3.28      0.65 o 
  -3   8   6        2.06        2.76      0.52 o 
  -2   8   6       52.72       57.30      1.46 o 
  -1   8   6      205.03      217.32      2.70 o 
   0   8   6      151.34      147.51      2.19 o 
   1   8   6      307.05      322.09      3.13 o 
   2   8   6       43.53       44.89      2.77 o 
   3   8   6        2.72        3.61      0.80 o 
   4   8   6       22.91       28.72      1.02 o 
   5   8   6      176.59      166.43      3.63 o 
   6   8   6        3.01        2.73      0.80 o 
   7   8   6       56.46       60.18      3.05 o 
   8   8   6       23.46       25.36      2.17 o 
   9   8   6       55.18       55.85      3.21 o 
  10   8   6        9.10        8.02      1.52 o 
  11   8   6       10.19        7.14      1.44 o 
  -8   9   6        3.36        2.89      1.20 o 
  -7   9   6        6.98        8.43      1.52 o 
  -6   9   6       22.11       22.31      2.17 o 
  -5   9   6       42.29       40.49      1.89 o 
  -4   9   6      642.30      648.79     14.68 o 
  -3   9   6        0.98       -0.04      1.00 o 
  -2   9   6       59.77       68.14      1.64 o 
  -1   9   6       21.54       18.10      0.86 o 
   0   9   6       43.67       43.03      1.25 o 
   1   9   6        7.35        5.42      0.49 o 
   2   9   6        8.55        8.11      0.66 o 
   3   9   6       51.03       50.47      2.41 o 
   4   9   6      129.44      128.38      2.81 o 
   5   9   6        1.38        2.73      0.88 o 
   6   9   6        1.69        2.01      0.80 o 
   7   9   6        1.27        2.09      0.88 o 
   8   9   6        4.79        3.85      1.12 o 
   9   9   6        6.38        6.02      1.28 o 
  10   9   6       61.62       63.87      3.69 o 
  11   9   6        0.06        1.04      1.12 o 
  -7  10   6        4.48        7.46      1.44 o 
  -6  10   6        0.18       -0.48      0.72 o 
  -5  10   6       11.81       14.52      1.93 o 
  -4  10   6       23.94       28.89      2.41 o 
  -3  10   6       26.36       29.31      1.39 o 
  -2  10   6        0.39        1.35      0.38 o 
  -1  10   6       66.67       62.65      1.58 o 
   0  10   6       32.37       31.92      1.25 o 
   1  10   6       99.03       99.84      1.92 o 
   2  10   6        0.93        0.97      0.40 o 
   3  10   6        8.36        7.38      1.12 o 
   4  10   6        0.05        1.09      0.48 o 
   5  10   6        3.99        4.17      1.12 o 
   6  10   6        0.14        1.93      0.88 o 
   7  10   6       26.30       26.96      2.25 o 
   8  10   6        0.26        0.64      0.80 o 
   9  10   6        5.90        5.86      1.44 o 
  10  10   6        8.88       10.67      1.77 o 
  -6  11   6        2.47        2.57      1.04 o 
  -5  11   6        2.78        1.77      1.04 o 
  -4  11   6      100.22       88.99      4.17 o 
  -3  11   6        5.77        6.42      1.36 o 
  -2  11   6       57.28       60.95      2.24 o 
  -1  11   6       16.06       16.73      0.90 o 
   0  11   6        5.02        6.46      0.57 o 
   1  11   6       40.70       35.84      1.22 o 
   2  11   6        0.11        0.62      0.30 o 
   3  11   6        2.32        2.88      0.47 o 
   4  11   6        0.08        0.24      0.64 o 
   5  11   6        3.37        2.65      0.96 o 
   6  11   6        0.75        0.40      0.72 o 
   7  11   6        2.12        3.05      1.12 o 
   8  11   6        0.63        2.73      1.12 o 
   9  11   6        3.29        1.44      0.96 o 
  10  11   6       28.83       34.42      2.97 o 
  -6  12   6        8.71        7.86      1.52 o 
  -5  12   6        4.41        5.62      1.28 o 
  -4  12   6        8.58        6.10      1.28 o 
  -3  12   6       68.02       71.34      3.69 o 
  -2  12   6        0.88        2.61      0.76 o 
  -1  12   6        4.01        3.41      0.65 o 
   0  12   6        9.99        9.88      1.20 o 
   1  12   6        5.77        6.80      0.53 o 
   2  12   6       49.40       48.47      1.51 o 
   3  12   6       59.28       66.25      2.77 o 
   4  12   6       19.38       19.34      1.77 o 
   5  12   6       20.33       18.94      1.85 o 
   6  12   6        1.00        3.29      1.04 o 
   7  12   6        5.44        7.46      1.44 o 
   8  12   6       16.52       15.01      1.93 o 
   9  12   6        0.14       -0.48      0.96 o 
  -4  13   6        0.63        1.77      1.12 o 
  -3  13   6        7.41        7.70      1.52 o 
  -2  13   6        0.47        1.20      0.96 o 
  -1  13   6        0.54       -0.02      0.48 o 
   0  13   6       15.64       17.27      1.52 o 
   1  13   6        1.79       -0.08      0.72 o 
   2  13   6        0.38        1.12      0.88 o 
   3  13   6        0.03        2.12      1.48 o 
   4  13   6       11.36       13.81      1.18 o 
   5  13   6       32.91       33.54      2.41 o 
   6  13   6        0.73        2.17      0.96 o 
   7  13   6       23.56       24.15      2.33 o 
   8  13   6        9.57       12.76      1.85 o 
  -3  14   6       16.02       15.33      2.01 o 
  -2  14   6       12.76       13.00      1.77 o 
  -1  14   6        0.78        2.07      0.65 o 
   0  14   6       31.44       31.05      2.65 o 
   1  14   6        0.16       -0.08      0.72 o 
   2  14   6       18.10       17.25      2.01 o 
   3  14   6       66.24       63.23      3.77 o 
   4  14   6        3.68        3.74      0.79 o 
   5  14   6        2.19        3.40      1.04 o 
   6  14   6        0.86        2.41      0.96 o 
   7  14   6        0.43        0.80      0.96 o 
  -1  15   6        0.09        2.65      1.20 o 
   0  15   6       17.55       20.78      2.41 o 
   1  15   6        4.91        1.85      0.96 o 
   2  15   6        0.71       -0.64      0.88 o 
   3  15   6        1.18        1.52      1.04 o 
   4  15   6       14.58       10.75      1.93 o 
   5  15   6       15.54       13.72      2.01 o 
  -3  -9   7        1.11        0.96      0.96 o 
  -2  -9   7       11.12        8.02      1.60 o 
  -1  -9   7        2.51        1.77      1.12 o 
   0  -9   7        0.29        0.32      0.96 o 
   1  -9   7       13.70       18.38      2.17 o 
   2  -9   7        1.17        0.16      1.04 o 
  -5  -8   7       21.59       25.86      1.70 o 
  -4  -8   7        0.00       -0.01      0.64 o 
  -3  -8   7       19.64       18.46      2.09 o 
  -2  -8   7        0.09       -0.48      0.88 o 
  -1  -8   7        0.10       -0.96      0.96 o 
   0  -8   7       14.57       14.28      1.85 o 
   1  -8   7        6.91        5.06      1.28 o 
   2  -8   7       10.46       12.60      1.85 o 
   3  -8   7        6.76        8.75      1.52 o 
   4  -8   7        4.22        4.25      1.12 o 
  -6  -7   7       24.63       26.01      1.67 o 
  -5  -7   7        0.23        0.25      0.84 o 
  -4  -7   7       34.86       31.43      1.72 o 
  -3  -7   7       30.40       32.21      1.70 o 
  -2  -7   7        7.72        4.57      1.12 o 
  -1  -7   7        3.19        2.65      0.96 o 
   0  -7   7       68.08       58.26      3.37 o 
   1  -7   7       14.36       13.48      1.69 o 
   2  -7   7        0.43       -0.14      0.84 o 
   3  -7   7        8.55       10.97      1.07 o 
   4  -7   7        3.51        3.61      0.74 o 
   5  -7   7        0.84        0.66      0.54 o 
   6  -7   7        5.59        7.70      1.44 o 
  -7  -6   7        0.00        1.04      1.04 o 
  -6  -6   7       14.39       14.05      1.24 o 
  -5  -6   7        2.26        2.21      1.00 o 
  -4  -6   7        0.03       -0.09      0.33 o 
  -3  -6   7       13.56       14.18      0.95 o 
  -2  -6   7       15.14       14.85      1.69 o 
  -1  -6   7        2.30        3.37      1.04 o 
   0  -6   7        4.56        4.33      1.12 o 
   1  -6   7       57.64       55.85      3.13 o 
   2  -6   7        0.18        0.24      0.45 o 
   3  -6   7        0.03       -0.24      0.45 o 
   4  -6   7        3.93        2.76      0.65 o 
   5  -6   7       10.99       10.27      1.00 o 
   6  -6   7        1.08        0.69      0.48 o 
   7  -6   7        3.34        6.02      1.36 o 
  -8  -5   7        4.86        3.29      1.04 o 
  -7  -5   7        2.16        1.04      0.88 o 
  -6  -5   7       23.48       23.15      1.50 o 
  -5  -5   7       17.51       15.14      0.96 o 
  -4  -5   7      141.05      145.87      2.76 o 
  -3  -5   7       67.54       67.07      1.56 o 
  -2  -5   7        0.33        1.22      0.60 o 
  -1  -5   7       29.58       32.25      1.62 o 
   0  -5   7      268.31      256.28      5.86 o 
   1  -5   7        0.01        0.16      0.72 o 
   2  -5   7      225.07      216.10      5.78 o 
   3  -5   7       12.68       13.25      1.07 o 
   4  -5   7       37.71       31.55      3.53 o 
   5  -5   7        6.48        6.26      0.76 o 
   6  -5   7        0.61        0.49      0.52 o 
   7  -5   7       47.82       49.43      3.21 o 
   8  -5   7       30.41       36.69      1.98 o 
  -8  -4   7       20.30       17.17      2.09 o 
  -7  -4   7       18.48       17.73      2.01 o 
  -6  -4   7        2.32        1.12      0.68 o 
  -5  -4   7       18.26       18.37      1.02 o 
  -4  -4   7       14.69       17.27      0.98 o 
  -3  -4   7      277.63      251.91      3.27 o 
  -2  -4   7        6.36        3.98      1.20 o 
  -1  -4   7       47.21       44.94      1.56 o 
   0  -4   7        0.06       -0.08      0.80 o 
   1  -4   7       91.56       85.78      3.45 o 
   2  -4   7        4.50        3.28      0.67 o 
   3  -4   7       82.88       76.95      3.29 o 
   4  -4   7       50.99       51.61      2.45 o 
   5  -4   7       44.50       39.89      1.70 o 
   6  -4   7        3.20        3.71      0.67 o 
   7  -4   7        1.98        2.57      1.04 o 
   8  -4   7        8.16       11.80      1.69 o 
   9  -4   7        5.41        4.17      1.28 o 
  -9  -3   7        5.46        6.66      1.44 o 
  -8  -3   7       12.84       11.64      1.77 o 
  -7  -3   7        0.75        1.12      1.04 o 
  -6  -3   7        2.77        2.65      0.96 o 
  -5  -3   7       70.34       72.17      2.23 o 
  -4  -3   7       69.35       65.58      1.68 o 
  -3  -3   7       38.18       38.95      1.44 o 
  -2  -3   7      387.38      380.48      6.26 o 
  -1  -3   7      112.46      122.68      2.52 o 
   0  -3   7      130.00      131.64      2.49 o 
   1  -3   7       24.55       23.12      1.81 o 
   2  -3   7      412.95      392.39      7.14 o 
   3  -3   7       46.82       48.55      2.57 o 
   4  -3   7       61.06       53.73      1.81 o 
   5  -3   7        1.41        0.68      1.73 o 
   6  -3   7       33.81       47.67      4.01 o 
   7  -3   7       31.64       35.95      2.57 o 
   8  -3   7        4.58        5.30      1.28 o 
   9  -3   7        6.65        8.43      1.69 o 
  -9  -2   7       29.97       34.50      2.89 o 
  -8  -2   7        7.41        6.66      1.36 o 
  -7  -2   7       30.21       30.41      2.41 o 
  -6  -2   7        3.88        4.25      1.04 o 
  -5  -2   7      218.60      197.24      5.46 o 
  -4  -2   7        4.02        3.28      0.76 o 
  -3  -2   7       17.51       11.14      1.65 o 
  -2  -2   7       82.61       75.05      1.98 o 
  -1  -2   7        1.49        1.68      0.60 o 
   0  -2   7       19.46       19.12      0.94 o 
   1  -2   7        0.01        0.27      0.44 o 
   2  -2   7      105.56      107.47      2.45 o 
   3  -2   7        0.72        2.10      0.36 o 
   4  -2   7      156.97      140.06      2.98 o 
   5  -2   7       46.48       41.33      2.41 o 
   6  -2   7        3.00        2.19      0.46 o 
   7  -2   7       25.86       26.56      2.25 o 
   8  -2   7        0.31        3.13      1.28 o 
   9  -2   7        6.35        7.94      1.52 o 
  10  -2   7       33.40       31.94      2.73 o 
  -9  -1   7        5.25        5.14      1.20 o 
  -8  -1   7        1.88        1.85      0.96 o 
  -7  -1   7       36.21       31.86      2.41 o 
  -6  -1   7       23.29       18.14      1.77 o 
  -5  -1   7        8.54       15.01      1.60 o 
  -4  -1   7        2.23        2.28      0.50 o 
  -3  -1   7        5.07        6.34      0.88 o 
  -2  -1   7        0.01        3.93      0.72 o 
  -1  -1   7        0.07       -0.32      0.48 o 
   0  -1   7        3.25        4.73      0.72 o 
   1  -1   7       11.92       18.58      0.87 o 
   2  -1   7       15.31       14.01      0.79 o 
   3  -1   7       32.85       35.65      1.21 o 
   4  -1   7       32.37       38.32      1.25 o 
   5  -1   7      284.50      277.74      3.69 o 
   6  -1   7      197.51      174.93      5.06 o 
   7  -1   7        0.92       -0.24      0.64 o 
   8  -1   7       11.80        9.55      1.52 o 
   9  -1   7        0.09       -0.24      0.80 o 
  10  -1   7        0.05        0.56      0.88 o 
  -9   0   7        1.21        2.81      1.04 o 
  -8   0   7        0.77       -0.16      0.80 o 
  -7   0   7       51.46       47.10      2.89 o 
  -6   0   7        3.43        3.05      0.80 o 
  -5   0   7      263.00      233.89      4.03 o 
  -4   0   7       65.00       68.84      2.77 o 
  -3   0   7       81.21       79.20      2.97 o 
  -2   0   7      175.51      169.56      4.01 o 
  -1   0   7       92.23       93.08      2.81 o 
   0   0   7       40.61       33.38      1.60 o 
   1   0   7       31.32       31.05      1.52 o 
   2   0   7      416.30      410.65      4.04 o 
   3   0   7       23.11       21.54      0.96 o 
   4   0   7        6.82        3.40      0.39 o 
   5   0   7      139.97      130.00      2.07 o 
   6   0   7        1.45        2.47      0.56 o 
   7   0   7        0.03        0.34      0.35 o 
   8   0   7        2.77        2.25      0.88 o 
   9   0   7       27.55       29.77      2.41 o 
  10   0   7        2.37        4.09      1.28 o 
  11   0   7        0.72       -1.12      1.12 o 
 -10   1   7        4.18        4.59      1.89 o 
  -9   1   7       52.92       59.34      2.47 o 
  -8   1   7        5.56        6.47      0.93 o 
  -7   1   7        4.13        5.34      2.25 o 
  -6   1   7       35.97       34.03      1.62 o 
  -5   1   7       45.20       56.12      1.99 o 
  -4   1   7        1.08        0.88      0.64 o 
  -3   1   7       13.20       11.07      1.12 o 
  -2   1   7      139.81      142.59      3.69 o 
  -1   1   7      621.03      640.75      7.30 o 
   0   1   7       44.46       38.28      1.69 o 
   1   1   7      466.98      560.34      6.42 o 
   2   1   7      197.00      233.35      4.01 o 
   3   1   7       40.32       42.37      1.77 o 
   4   1   7        3.46        3.24      0.42 o 
   5   1   7       66.28       62.65      1.44 o 
   6   1   7      160.01      135.71      2.75 o 
   7   1   7       14.98        7.88      1.60 o 
   8   1   7       35.94       40.37      1.64 o 
   9   1   7       14.32       16.61      1.85 o 
  10   1   7       48.04       62.67      3.53 o 
  11   1   7        5.27        5.46      1.28 o 
 -10   2   7       25.12       27.36      2.57 o 
  -9   2   7        9.81       11.72      1.69 o 
  -8   2   7       51.83       57.36      2.17 o 
  -7   2   7        2.15        2.28      0.62 o 
  -6   2   7      186.44      177.26      3.45 o 
  -5   2   7      402.91      345.33      4.56 o 
  -4   2   7       51.28       48.31      2.41 o 
  -3   2   7       19.23       15.65      1.36 o 
  -2   2   7        0.06        1.44      0.48 o 
  -1   2   7      384.57      372.49      5.62 o 
   0   2   7        1.07        2.09      0.48 o 
   1   2   7      330.58      314.98      5.34 o 
   2   2   7      163.22      170.84      3.61 o 
   3   2   7      158.81      164.42      3.61 o 
   4   2   7        0.00       -0.48      0.48 o 
   5   2   7        4.09        2.85      0.50 o 
   6   2   7      255.23      236.24      2.82 o 
   7   2   7        1.32        1.68      0.43 o 
   8   2   7        0.09        0.38      0.39 o 
   9   2   7        0.13        0.43      0.46 o 
  10   2   7        3.13        4.01      1.20 o 
  11   2   7        0.65       -0.08      0.80 o 
  -9   3   7       28.75       29.83      1.75 o 
  -8   3   7       11.42       10.44      1.08 o 
  -7   3   7        8.74        7.98      0.88 o 
  -6   3   7       13.20       12.47      1.02 o 
  -5   3   7       98.11       96.44      2.47 o 
  -4   3   7       35.07       34.81      1.45 o 
  -3   3   7        0.47        1.23      0.42 o 
  -2   3   7      108.18      125.66      3.45 o 
  -1   3   7       65.53       83.61      2.73 o 
   0   3   7       47.00       59.52      1.40 o 
   1   3   7      211.59      241.25      7.14 o 
   2   3   7        8.38       13.64      1.12 o 
   3   3   7        1.90        2.33      0.56 o 
   4   3   7        4.72        5.70      0.72 o 
   5   3   7        4.40        5.42      1.40 o 
   6   3   7      173.07      182.96      2.43 o 
   7   3   7     1428.38     1381.57     12.00 o 
   8   3   7       63.37       58.79      2.01 o 
   9   3   7        0.01       -0.14      0.48 o 
  10   3   7       35.09       32.68      1.77 o 
  11   3   7        0.29        0.96      0.80 o 
  -9   4   7        9.92        7.87      0.98 o 
  -8   4   7        0.71        1.54      0.88 o 
  -7   4   7       20.76       24.30      1.45 o 
  -6   4   7      237.07      212.29      3.89 o 
  -5   4   7      364.35      323.50      4.54 o 
  -4   4   7        3.57        6.25      0.71 o 
  -3   4   7      101.68       99.29      2.30 o 
  -2   4   7      112.72      120.67      2.41 o 
  -1   4   7      132.55      148.77      3.69 o 
   0   4   7      172.47      182.17      3.05 o 
   1   4   7      138.26      121.39      1.88 o 
   2   4   7       12.70       14.68      1.20 o 
   3   4   7       36.45       30.41      1.69 o 
   4   4   7       36.01       29.61      1.69 o 
   5   4   7       25.04       22.61      1.11 o 
   6   4   7        9.85        8.04      0.56 o 
   7   4   7       21.97       23.34      1.28 o 
   8   4   7       15.69       17.65      1.16 o 
   9   4   7        9.66        8.48      0.88 o 
  10   4   7        4.49        4.41      0.79 o 
  11   4   7        0.96        0.45      1.20 o 
  -9   5   7        9.90       11.53      1.15 o 
  -8   5   7       29.83       38.28      3.81 o 
  -7   5   7      108.25      106.42      2.95 o 
  -6   5   7       18.72       20.62      1.28 o 
  -5   5   7      132.09      123.14      2.89 o 
  -4   5   7        5.18        4.58      1.04 o 
  -3   5   7       24.68       21.09      1.11 o 
  -2   5   7      126.19      121.63      2.44 o 
  -1   5   7       34.94       28.31      0.90 o 
   0   5   7       22.97       30.86      1.44 o 
   1   5   7       23.92       26.33      1.00 o 
   2   5   7       99.83      115.63      3.29 o 
   3   5   7      241.93      267.61      5.06 o 
   4   5   7      305.21      356.85      5.94 o 
   5   5   7       13.42       11.16      0.81 o 
   6   5   7       74.94       86.87      2.20 o 
   7   5   7       27.24       29.73      1.38 o 
   8   5   7       17.93       19.99      1.24 o 
   9   5   7        9.51       11.75      1.69 o 
  10   5   7       14.92       18.98      2.01 o 
  11   5   7        3.75        5.18      0.82 o 
  -9   6   7        0.05        0.62      0.59 o 
  -8   6   7       54.64       60.17      2.38 o 
  -7   6   7       46.44       43.05      1.96 o 
  -6   6   7      100.35       81.02      2.55 o 
  -5   6   7      112.14      110.70      2.78 o 
  -4   6   7        0.34       -0.30      0.80 o 
  -3   6   7       60.13       53.19      1.70 o 
  -2   6   7        0.04        0.50      0.37 o 
  -1   6   7       82.94       76.32      1.52 o 
   0   6   7      543.42      544.30      3.92 o 
   1   6   7      118.05      121.04      2.19 o 
   2   6   7       15.97       17.97      1.36 o 
   3   6   7       45.53       59.06      2.41 o 
   4   6   7        0.86        1.44      0.56 o 
   5   6   7        1.21        0.07      0.33 o 
   6   6   7        0.31        0.72      0.40 o 
   7   6   7      140.23      142.89      3.29 o 
   8   6   7      125.49      118.73      2.82 o 
   9   6   7        0.37        0.44      0.45 o 
  10   6   7        7.33        6.80      0.85 o 
  11   6   7        1.91        1.40      0.55 o 
  -9   7   7       16.17       19.69      1.53 o 
  -8   7   7       19.98       24.12      1.58 o 
  -7   7   7       30.96       31.79      1.72 o 
  -6   7   7       30.79       33.33      2.29 o 
  -5   7   7       37.35       35.11      1.59 o 
  -4   7   7       72.37       68.04      2.07 o 
  -3   7   7       23.58       20.89      1.32 o 
  -2   7   7       48.54       48.45      1.67 o 
  -1   7   7        8.95       10.16      0.72 o 
   0   7   7       48.55       63.67      1.45 o 
   1   7   7       32.65       41.38      1.42 o 
   2   7   7       42.01       42.85      2.09 o 
   3   7   7       10.00        5.86      0.88 o 
   4   7   7       28.21       24.15      1.69 o 
   5   7   7       12.85       11.75      0.81 o 
   6   7   7       25.09       29.32      1.56 o 
   7   7   7       59.25       64.58      1.99 o 
   8   7   7      118.06      118.88      4.45 o 
   9   7   7       80.33       71.57      2.31 o 
  10   7   7        6.23        7.86      1.28 o 
  11   7   7        6.52        7.22      1.44 o 
  -8   8   7        0.20        0.96      0.88 o 
  -7   8   7       50.05       47.89      2.08 o 
  -6   8   7        3.20        5.51      1.04 o 
  -5   8   7       12.04        9.29      0.92 o 
  -4   8   7       31.95       36.85      3.33 o 
  -3   8   7        3.78        3.24      0.54 o 
  -2   8   7       36.89       36.07      1.47 o 
  -1   8   7        8.86        7.00      0.57 o 
   0   8   7      321.81      310.25      4.26 o 
   1   8   7        1.95        1.42      0.31 o 
   2   8   7       46.71       45.02      2.25 o 
   3   8   7       82.76       80.00      3.05 o 
   4   8   7      184.97      179.35      4.73 o 
   5   8   7       13.56       13.44      0.83 o 
   6   8   7       13.45       11.26      0.79 o 
   7   8   7        2.57        3.29      0.96 o 
   8   8   7       15.36       13.56      1.69 o 
   9   8   7       32.86       30.17      2.49 o 
  10   8   7        0.45       -0.32      0.96 o 
  11   8   7        0.53       -0.48      0.96 o 
  -8   9   7        2.80        3.53      1.12 o 
  -7   9   7        3.34        5.62      1.44 o 
  -6   9   7        4.69        4.65      0.76 o 
  -5   9   7       63.08       58.94      2.17 o 
  -4   9   7       53.61       65.04      2.23 o 
  -3   9   7        2.10        0.19      0.49 o 
  -2   9   7        0.25        0.21      0.32 o 
  -1   9   7       99.43      101.94      2.00 o 
   0   9   7        5.88        7.39      0.60 o 
   1   9   7       33.98       37.79      1.31 o 
   2   9   7      130.85      132.43      2.72 o 
   3   9   7       10.55        6.42      1.04 o 
   4   9   7        0.41        1.77      0.72 o 
   5   9   7       68.73       66.29      2.85 o 
   6   9   7       51.62       49.67      2.81 o 
   7   9   7       18.40       21.59      2.01 o 
   8   9   7        0.00        0.56      0.80 o 
   9   9   7       46.85       49.91      3.13 o 
  10   9   7        1.27        3.13      1.28 o 
  11   9   7        1.02       -0.16      0.80 o 
  -7  10   7       24.59       24.39      2.49 o 
  -6  10   7       14.36       17.89      2.09 o 
  -5  10   7        1.09        0.80      0.96 o 
  -4  10   7       53.33       53.00      2.02 o 
  -3  10   7        0.17       -0.14      0.44 o 
  -2  10   7        6.51        7.20      0.61 o 
  -1  10   7       12.29       11.55      0.76 o 
   0  10   7       91.78       87.72      1.92 o 
   1  10   7       21.33       22.84      0.97 o 
   2  10   7        2.13        0.57      0.28 o 
   3  10   7       12.98       13.00      1.44 o 
   4  10   7       81.44       82.17      3.45 o 
   5  10   7       22.93       25.03      1.45 o 
   6  10   7       45.56       42.45      2.73 o 
   7  10   7        3.22        1.85      0.80 o 
   8  10   7        0.14        1.04      0.80 o 
   9  10   7       46.10       49.35      3.29 o 
  10  10   7        3.42        5.78      1.52 o 
  -6  11   7        3.99        4.65      1.20 o 
  -5  11   7       27.03       28.25      2.49 o 
  -4  11   7        0.04        0.48      0.88 o 
  -3  11   7        0.89        0.96      0.80 o 
  -2  11   7       14.67       14.62      0.88 o 
  -1  11   7       19.59       21.58      1.05 o 
   0  11   7        0.85        1.16      0.50 o 
   1  11   7       24.59       24.62      1.18 o 
   2  11   7       21.77       22.48      1.01 o 
   3  11   7        5.33        5.99      0.73 o 
   4  11   7       15.59       16.76      1.22 o 
   5  11   7       29.01       28.17      2.17 o 
   6  11   7       14.94       14.68      1.77 o 
   7  11   7        0.26        1.12      0.96 o 
   8  11   7       37.96       39.88      2.97 o 
   9  11   7        0.02        0.00      0.88 o 
  10  11   7       31.31       31.78      2.89 o 
  -5  12   7        3.69        3.45      1.12 o 
  -4  12   7       17.05       14.44      1.93 o 
  -3  12   7       95.35      103.76      4.49 o 
  -2  12   7        5.42        5.58      0.88 o 
  -1  12   7        3.02        1.93      0.57 o 
   0  12   7       15.26       13.21      0.84 o 
   1  12   7        4.99        2.86      0.45 o 
   2  12   7        1.02        1.65      0.39 o 
   3  12   7        5.33        6.66      0.95 o 
   4  12   7        0.23        0.01      0.48 o 
   5  12   7       16.88       15.65      1.69 o 
   6  12   7        2.50        3.77      1.12 o 
   7  12   7        4.60        3.37      1.12 o 
   8  12   7        0.27       -0.16      0.88 o 
   9  12   7        7.99       10.19      1.77 o 
  -4  13   7        0.23        1.52      1.12 o 
  -3  13   7       24.11       31.78      2.65 o 
  -2  13   7       11.81       12.52      1.69 o 
  -1  13   7        2.58        3.49      0.76 o 
   0  13   7        0.17        0.40      0.44 o 
   1  13   7        0.16        0.21      0.56 o 
   2  13   7       20.80       21.05      1.33 o 
   3  13   7        0.07        0.16      0.42 o 
   4  13   7        2.23        2.57      0.65 o 
   5  13   7        0.47        1.28      0.80 o 
   6  13   7        1.59        2.17      0.88 o 
   7  13   7        0.01        0.96      0.80 o 
   8  13   7        5.40        3.05      1.36 o 
  -3  14   7       34.05       25.36      2.49 o 
  -2  14   7        0.66        0.88      0.88 o 
  -1  14   7        5.90        5.89      0.88 o 
   0  14   7        0.00       -0.54      0.54 o 
   1  14   7       10.45       12.28      1.69 o 
   2  14   7        4.96        6.98      1.36 o 
   3  14   7        1.47        2.79      0.71 o 
   4  14   7       18.30       20.94      1.47 o 
   5  14   7        0.00        0.70      0.62 o 
   6  14   7        0.16        0.64      0.88 o 
   7  14   7        1.79        0.32      0.88 o 
  -1  15   7        0.03        0.78      0.59 o 
   0  15   7        0.02        0.08      0.88 o 
   1  15   7        3.10        2.73      1.04 o 
   2  15   7        8.20       10.67      1.85 o 
   3  15   7       18.56       22.71      2.41 o 
   4  15   7       26.71       26.64      2.65 o 
   5  15   7        0.59        0.82      0.56 o 
  -3  -8   8        6.21        7.78      1.52 o 
  -2  -8   8        0.34        1.52      1.12 o 
  -1  -8   8        1.13        2.25      1.20 o 
   0  -8   8       27.93       31.62      2.81 o 
   1  -8   8        9.44        9.95      1.69 o 
   2  -8   8        3.25        4.98      1.28 o 
   3  -8   8        0.11        1.20      0.88 o 
  -5  -7   8        4.79        5.89      2.13 o 
  -4  -7   8        4.80        6.34      1.36 o 
  -3  -7   8       19.97       22.55      2.25 o 
  -2  -7   8        4.64        4.41      1.12 o 
  -1  -7   8       38.70       33.38      2.73 o 
   0  -7   8        5.85        4.41      1.20 o 
   1  -7   8       32.15       30.09      2.57 o 
   2  -7   8        0.73        1.20      0.96 o 
   3  -7   8        0.86        0.96      0.56 o 
   4  -7   8       34.27       37.12      2.81 o 
   5  -7   8        0.54        0.33      0.54 o 
  -6  -6   8       38.44       38.43      1.96 o 
  -5  -6   8       12.67       12.44      1.40 o 
  -4  -6   8       10.48        9.66      0.85 o 
  -3  -6   8       30.81       30.71      1.70 o 
  -2  -6   8       18.14       20.83      1.47 o 
  -1  -6   8       40.42       37.47      2.73 o 
   0  -6   8        3.76        2.73      0.96 o 
   1  -6   8       16.43       16.05      1.77 o 
   2  -6   8       16.56       18.72      1.33 o 
   3  -6   8        1.63        2.57      0.64 o 
   4  -6   8       18.06       20.27      1.42 o 
   5  -6   8        6.41        8.89      1.56 o 
   6  -6   8        0.04        0.78      0.62 o 
  -7  -5   8        9.66       10.59      1.24 o 
  -6  -5   8        5.54        5.20      0.67 o 
  -5  -5   8       15.18       14.29      1.00 o 
  -4  -5   8       14.44       17.40      1.25 o 
  -3  -5   8       13.51       16.47      1.97 o 
  -2  -5   8       53.68       50.61      2.10 o 
  -1  -5   8        5.34        3.29      0.65 o 
   0  -5   8       13.13       13.82      1.36 o 
   1  -5   8        9.28        7.30      1.28 o 
   2  -5   8        2.24        0.40      0.80 o 
   3  -5   8       77.28       79.77      2.58 o 
   4  -5   8       10.36       11.04      1.08 o 
   5  -5   8       30.88       39.56      1.90 o 
   6  -5   8        8.93       11.21      1.36 o 
   7  -5   8        0.91        2.73      1.12 o 
  -7  -4   8        8.14        9.10      1.07 o 
  -6  -4   8        0.05       -0.14      0.43 o 
  -5  -4   8       66.33       66.06      1.66 o 
  -4  -4   8        5.39        4.36      0.58 o 
  -3  -4   8      142.47      151.98      9.55 o 
  -2  -4   8       21.02       22.96      1.27 o 
  -1  -4   8        4.56        3.85      0.96 o 
   0  -4   8        6.40        4.57      1.04 o 
   1  -4   8      263.45      239.77      6.26 o 
   2  -4   8       43.33       39.12      1.81 o 
   3  -4   8        1.89        3.61      0.96 o 
   4  -4   8        0.06        0.58      0.48 o 
   5  -4   8        0.92        0.54      0.64 o 
   6  -4   8        7.81        9.09      0.98 o 
   7  -4   8        4.98        9.55      1.52 o 
   8  -4   8       33.22       37.79      2.97 o 
  -8  -3   8       18.60       22.63      2.41 o 
  -7  -3   8       45.91       49.84      2.27 o 
  -6  -3   8       17.88       17.42      1.33 o 
  -5  -3   8       15.26       13.60      0.91 o 
  -4  -3   8        0.08       -0.10      0.41 o 
  -3  -3   8       25.62       31.32      1.85 o 
  -2  -3   8      238.48      216.17      3.70 o 
  -1  -3   8       33.40       27.15      1.27 o 
   0  -3   8       28.41       26.27      1.44 o 
   1  -3   8       28.96       24.15      2.01 o 
   2  -3   8       51.36       38.52      2.41 o 
   3  -3   8        2.37        3.13      0.88 o 
   4  -3   8        8.84        8.10      1.20 o 
   5  -3   8        9.34       11.37      0.96 o 
   6  -3   8        4.70        6.31      0.81 o 
   7  -3   8       15.07       16.93      1.85 o 
   8  -3   8        0.70        2.33      1.20 o 
   9  -3   8       45.38       51.68      3.53 o 
  -8  -2   8       13.33       12.67      1.30 o 
  -7  -2   8        1.61        1.19      0.69 o 
  -6  -2   8        6.98        6.04      0.64 o 
  -5  -2   8       55.86       54.40      2.10 o 
  -4  -2   8       40.14       38.09      1.62 o 
  -3  -2   8      511.47      507.39      5.62 o 
  -2  -2   8      123.61      129.84      2.83 o 
  -1  -2   8      138.61      134.85      2.79 o 
   0  -2   8       91.51       89.31      2.14 o 
   1  -2   8      643.24      625.50     14.40 o 
   2  -2   8        9.40        5.04      0.50 o 
   3  -2   8      575.42      538.68      8.59 o 
   4  -2   8       45.77       51.60      2.81 o 
   5  -2   8       16.65       16.29      1.69 o 
   6  -2   8        4.90        5.06      0.69 o 
   7  -2   8       14.20       11.72      1.60 o 
   8  -2   8       58.31       58.02      3.53 o 
   9  -2   8       75.21       93.81      4.57 o 
  -9  -1   8       24.78       26.10      1.81 o 
  -8  -1   8        0.00        0.22      0.60 o 
  -7  -1   8       36.32       36.76      4.05 o 
  -6  -1   8        1.28        2.37      0.59 o 
  -5  -1   8        3.98        3.65      0.80 o 
  -4  -1   8      158.93      162.09      4.73 o 
  -3  -1   8        9.18        8.10      1.04 o 
  -2  -1   8      381.16      315.84      5.94 o 
  -1  -1   8       24.11       21.26      1.52 o 
   0  -1   8        7.69        7.45      1.24 o 
   1  -1   8       25.28       24.98      1.48 o 
   2  -1   8        0.96       -0.07      0.34 o 
   3  -1   8        9.46       11.47      0.79 o 
   4  -1   8       28.22       20.15      1.08 o 
   5  -1   8      148.53      150.51      3.23 o 
   6  -1   8        0.57        1.44      0.80 o 
   7  -1   8        2.22        2.25      0.96 o 
   8  -1   8        5.12        5.54      1.36 o 
   9  -1   8       15.29       19.10      2.09 o 
  10  -1   8        4.21        4.17      1.36 o 
  -9   0   8        0.89        1.86      0.67 o 
  -8   0   8       23.52       24.45      1.64 o 
  -7   0   8        0.04       -0.12      0.88 o 
  -6   0   8       55.71       51.52      2.81 o 
  -5   0   8        9.36       10.27      1.36 o 
  -4   0   8      160.65      158.88      4.65 o 
  -3   0   8      124.27      102.79      3.53 o 
  -2   0   8      163.62      154.87      4.17 o 
  -1   0   8      135.34      118.84      3.45 o 
   0   0   8      404.13      405.23      6.02 o 
   1   0   8      523.42      499.36      6.42 o 
   2   0   8       50.02       48.99      1.54 o 
   3   0   8      402.64      373.85      4.14 o 
   4   0   8       78.67       74.97      1.93 o 
   5   0   8       33.79       32.03      1.12 o 
   6   0   8       15.84       17.03      1.13 o 
   7   0   8       11.16       17.01      1.77 o 
   8   0   8       16.00       21.51      2.09 o 
   9   0   8        0.00        0.96      0.96 o 
  10   0   8        3.37        3.61      1.20 o 
  -9   1   8       30.41       32.02      2.81 o 
  -8   1   8        5.87        8.91      1.60 o 
  -7   1   8        6.02        5.30      1.20 o 
  -6   1   8        4.56        4.81      1.04 o 
  -5   1   8       19.71       20.62      1.77 o 
  -4   1   8      578.42      537.07      8.43 o 
  -3   1   8        2.86        3.45      0.80 o 
  -2   1   8       46.83       55.29      2.49 o 
  -1   1   8       17.42       17.09      1.36 o 
   0   1   8      135.42      118.68      3.29 o 
   1   1   8       81.69       70.29      2.49 o 
   2   1   8       22.46       24.72      1.44 o 
   3   1   8      120.56      126.20      2.43 o 
   4   1   8       23.33       24.23      1.16 o 
   5   1   8        4.71        5.16      0.96 o 
   6   1   8       29.02       22.89      0.97 o 
   7   1   8       35.20       34.99      2.41 o 
   8   1   8        0.04        0.96      0.80 o 
   9   1   8        4.79        8.18      1.44 o 
  10   1   8        3.38        3.13      1.12 o 
  -9   2   8        2.12        1.44      1.04 o 
  -8   2   8       20.11       23.27      2.25 o 
  -7   2   8       53.22       53.28      3.13 o 
  -6   2   8        0.06        0.72      0.80 o 
  -5   2   8       17.51       16.69      1.69 o 
  -4   2   8       84.78      112.02      3.85 o 
  -3   2   8       30.47       25.84      1.85 o 
  -2   2   8        6.79        9.47      1.12 o 
  -1   2   8       97.44      112.58      3.29 o 
   0   2   8      145.69      132.56      3.53 o 
   1   2   8       23.76       19.15      1.60 o 
   2   2   8      377.53      395.60      5.78 o 
   3   2   8        2.53        3.85      0.64 o 
   4   2   8        1.15        1.77      0.48 o 
   5   2   8       27.20       30.67      1.25 o 
   6   2   8      401.42      371.44      5.08 o 
   7   2   8       67.93       55.76      1.83 o 
   8   2   8        4.59        1.77      0.50 o 
   9   2   8       12.72        9.65      0.98 o 
  10   2   8        0.06        0.80      0.88 o 
  11   2   8       16.71       15.17      2.01 o 
  -9   3   8        0.21        2.17      0.88 o 
  -8   3   8        0.05        0.69      0.58 o 
  -7   3   8        0.91        1.49      0.76 o 
  -6   3   8       67.57       62.68      2.21 o 
  -5   3   8       12.00        7.63      0.88 o 
  -4   3   8      410.05      409.00      7.30 o 
  -3   3   8       13.06       10.43      1.20 o 
  -2   3   8        6.33        6.18      0.96 o 
  -1   3   8       79.01       75.99      2.81 o 
   0   3   8      271.05      256.70      4.98 o 
   1   3   8       17.98       18.29      0.64 o 
   2   3   8      172.55      162.90      3.85 o 
   3   3   8       18.17       17.25      1.28 o 
   4   3   8        7.89        7.86      0.88 o 
   5   3   8        0.01       -0.25      0.44 o 
   6   3   8      308.91      292.93      5.23 o 
   7   3   8       92.60       89.26      3.97 o 
   8   3   8        3.53        3.11      0.62 o 
   9   3   8        0.08        0.33      0.56 o 
  10   3   8       10.77       10.30      1.05 o 
  11   3   8        0.16        0.64      0.72 o 
  -9   4   8       12.23       15.75      1.36 o 
  -8   4   8       24.22       28.28      1.67 o 
  -7   4   8        6.09        7.34      0.88 o 
  -6   4   8        1.31        1.30      0.56 o 
  -5   4   8       35.74       29.86      1.48 o 
  -4   4   8      110.13      133.88      2.98 o 
  -3   4   8        0.57        1.52      0.72 o 
  -2   4   8       10.48       15.97      1.36 o 
  -1   4   8      105.04      112.02      3.37 o 
   0   4   8      272.20      284.18      3.69 o 
   1   4   8       11.79       11.56      0.59 o 
   2   4   8      795.50      863.99      9.07 o 
   3   4   8       19.32       22.79      1.52 o 
   4   4   8        2.37        1.60      0.56 o 
   5   4   8       69.92       66.04      2.73 o 
   6   4   8      223.67      223.34      2.80 o 
   7   4   8        3.55        3.37      0.96 o 
   8   4   8        0.71        0.28      0.76 o 
   9   4   8        5.87        7.77      0.91 o 
  10   4   8        0.00        0.16      0.76 o 
  11   4   8        3.82        6.53      0.90 o 
  -9   5   8       47.29       50.15      2.30 o 
  -8   5   8       13.74       16.80      1.39 o 
  -7   5   8       52.61       60.70      2.30 o 
  -6   5   8        7.64        7.47      0.88 o 
  -5   5   8      112.04       97.50      2.69 o 
  -4   5   8      690.95      653.93      6.55 o 
  -3   5   8       52.88       53.81      1.82 o 
  -2   5   8       14.66       15.06      0.96 o 
  -1   5   8        8.68        8.99      1.04 o 
   0   5   8       59.20       63.75      1.77 o 
   1   5   8       35.61       29.59      1.08 o 
   2   5   8      381.85      392.80      6.18 o 
   3   5   8       54.07       55.29      2.41 o 
   4   5   8       55.32       56.09      2.57 o 
   5   5   8       18.60       15.89      1.44 o 
   6   5   8        2.03        1.30      0.48 o 
   7   5   8       56.84       53.52      2.65 o 
   8   5   8        2.44        3.10      0.62 o 
   9   5   8        7.17        8.17      1.36 o 
  10   5   8       11.06       12.11      1.11 o 
  11   5   8       15.78       17.04      1.33 o 
  -8   6   8        3.75        4.23      0.82 o 
  -7   6   8        0.08       -0.12      0.51 o 
  -6   6   8       42.62       41.46      1.87 o 
  -5   6   8        9.47        7.85      0.93 o 
  -4   6   8      119.04      139.99      3.06 o 
  -3   6   8        3.54        3.28      0.59 o 
  -2   6   8        4.34        9.71      1.08 o 
  -1   6   8       29.24       31.06      1.01 o 
   0   6   8       47.84       53.35      1.54 o 
   1   6   8        7.32       10.66      0.75 o 
   2   6   8        2.97        8.83      1.12 o 
   3   6   8        0.74        1.36      0.56 o 
   4   6   8        7.17        6.98      1.04 o 
   5   6   8       38.56       43.33      2.41 o 
   6   6   8       93.98      100.04      2.46 o 
   7   6   8      167.33      171.43      3.37 o 
   8   6   8      212.26      208.54      3.87 o 
   9   6   8       25.44       22.63      2.61 o 
  10   6   8        8.34        9.74      1.05 o 
  11   6   8        9.62        9.10      1.05 o 
  -8   7   8        0.28        0.51      0.65 o 
  -7   7   8        7.45        6.70      0.93 o 
  -6   7   8       55.98       60.40      3.33 o 
  -5   7   8      110.17      101.14      4.89 o 
  -4   7   8      211.88      193.95      3.68 o 
  -3   7   8        3.51        5.22      0.74 o 
  -2   7   8        1.41        2.93      0.57 o 
  -1   7   8      229.69      218.92      2.78 o 
   0   7   8        5.65        8.46      0.57 o 
   1   7   8      122.63      123.18      2.43 o 
   2   7   8       75.14       71.02      2.89 o 
   3   7   8        6.11        5.06      0.88 o 
   4   7   8        6.14        5.86      0.96 o 
   5   7   8       19.90       17.89      1.60 o 
   6   7   8        2.83        3.34      0.56 o 
   7   7   8       28.75       30.72      1.46 o 
   8   7   8       27.88       26.60      1.44 o 
   9   7   8       35.61       38.15      1.93 o 
  10   7   8        4.60        3.20      0.72 o 
  11   7   8        1.02        2.89      1.20 o 
  -8   8   8       22.52       25.05      1.70 o 
  -7   8   8        0.81        5.15      0.85 o 
  -6   8   8       70.02       73.22      3.21 o 
  -5   8   8        4.81        5.15      0.79 o 
  -4   8   8       30.45       31.68      1.89 o 
  -3   8   8       14.28        9.94      2.93 o 
  -2   8   8       56.36       51.00      1.81 o 
  -1   8   8       19.19       20.26      1.13 o 
   0   8   8        2.62        2.60      0.41 o 
   1   8   8      202.64      215.22      3.40 o 
   2   8   8       19.82       13.29      1.20 o 
   3   8   8       24.49       22.87      1.69 o 
   4   8   8      111.59      117.56      3.93 o 
   5   8   8       27.69       28.24      2.65 o 
   6   8   8       62.51       58.60      1.85 o 
   7   8   8        0.04        0.15      0.48 o 
   8   8   8        0.66        1.52      0.88 o 
   9   8   8        3.81        3.53      1.20 o 
  10   8   8        2.50        2.89      1.12 o 
  11   8   8        0.12        2.49      1.04 o 
  -7   9   8       40.91       45.26      3.21 o 
  -6   9   8       29.92       26.99      1.58 o 
  -5   9   8       17.68       12.00      1.07 o 
  -4   9   8       48.26       48.26      1.92 o 
  -3   9   8       12.97       13.13      1.08 o 
  -2   9   8       39.99       41.17      1.73 o 
  -1   9   8        3.52        3.61      0.48 o 
   0   9   8        0.14        0.29      0.32 o 
   1   9   8       82.59       81.71      1.79 o 
   2   9   8        0.31        0.95      0.42 o 
   3   9   8       54.17       58.90      2.81 o 
   4   9   8        0.24        0.24      0.64 o 
   5   9   8       15.42       15.09      1.60 o 
   6   9   8        2.57        1.20      0.80 o 
   7   9   8        0.38        0.72      0.80 o 
   8   9   8       21.94       23.75      2.25 o 
   9   9   8       44.03       41.41      2.97 o 
  10   9   8        1.91        0.56      0.72 o 
  -7  10   8        0.44        0.24      0.72 o 
  -6  10   8        0.62        0.88      0.80 o 
  -5  10   8        0.00        1.22      0.64 o 
  -4  10   8        1.46        1.40      0.54 o 
  -3  10   8       11.63       15.00      1.52 o 
  -2  10   8       40.51       41.05      1.70 o 
  -1  10   8       26.02       25.39      1.09 o 
   0  10   8       14.78       17.13      0.93 o 
   1  10   8       56.82       59.57      1.61 o 
   2  10   8        1.49        3.10      0.57 o 
   3  10   8       14.39       12.52      1.44 o 
   4  10   8        8.12        7.30      1.20 o 
   5  10   8        2.32        3.61      0.96 o 
   6  10   8        8.43        5.75      0.85 o 
   7  10   8       20.89       21.91      2.17 o 
   8  10   8        1.75        3.13      1.12 o 
   9  10   8        9.91       10.35      1.69 o 
  10  10   8       20.07       18.54      2.25 o 
  -6  11   8       28.01       31.38      2.73 o 
  -5  11   8       41.75       53.04      3.45 o 
  -4  11   8        0.00       -0.64      0.72 o 
  -3  11   8       60.41       61.51      2.20 o 
  -2  11   8        3.35        3.50      0.68 o 
  -1  11   8        3.04        2.22      0.45 o 
   0  11   8       12.01       12.22      0.81 o 
   1  11   8       10.73        7.82      0.66 o 
   2  11   8        2.38        1.78      0.54 o 
   3  11   8        6.34        7.64      0.82 o 
   4  11   8       31.90       30.97      2.33 o 
   5  11   8       15.47       14.11      1.19 o 
   6  11   8        0.07       -0.88      0.88 o 
   7  11   8        1.80        1.12      0.80 o 
   8  11   8       14.26       15.17      1.85 o 
   9  11   8        6.45        4.98      1.44 o 
  -5  12   8        2.74        3.53      1.28 o 
  -4  12   8       25.93       28.89      2.65 o 
  -3  12   8        2.95        5.14      1.28 o 
  -2  12   8       20.48       17.49      1.85 o 
  -1  12   8       27.49       25.07      1.17 o 
   0  12   8       10.43       10.46      0.78 o 
   1  12   8        1.41        2.09      0.51 o 
   2  12   8        3.60        3.92      0.52 o 
   3  12   8        5.59        6.70      0.88 o 
   4  12   8        6.80        4.75      0.82 o 
   5  12   8        7.80        6.38      1.52 o 
   6  12   8        2.02        1.52      0.88 o 
   7  12   8       20.97       21.75      2.25 o 
   8  12   8        0.08        0.16      0.72 o 
   9  12   8        4.85        8.02      1.69 o 
  -4  13   8        0.38        2.65      1.20 o 
  -3  13   8       11.08       11.07      1.77 o 
  -2  13   8        2.38        3.45      1.04 o 
  -1  13   8        0.06        0.16      0.64 o 
   0  13   8        4.72        3.58      0.52 o 
   1  13   8        4.51        3.42      0.54 o 
   2  13   8       12.19       11.53      1.15 o 
   3  13   8        0.45        0.09      0.46 o 
   4  13   8        6.93        5.92      0.90 o 
   5  13   8        6.57        6.50      1.36 o 
   6  13   8        0.12       -0.64      0.80 o 
   7  13   8        0.02        1.20      0.88 o 
   8  13   8       11.63       12.60      1.85 o 
  -3  14   8        3.59        4.17      1.20 o 
  -2  14   8        7.90        8.10      1.44 o 
  -1  14   8       22.64       23.81      1.63 o 
   0  14   8        1.51        1.97      0.68 o 
   1  14   8        5.14        5.94      1.36 o 
   2  14   8        1.40        0.48      0.51 o 
   3  14   8        5.30        4.44      0.62 o 
   4  14   8        0.01        0.15      1.00 o 
   5  14   8        4.12        3.09      0.73 o 
   6  14   8        6.32        4.89      1.20 o 
   7  14   8        1.42        2.65      1.04 o 
  -1  15   8        0.09        0.65      0.56 o 
   0  15   8        5.93        6.66      1.52 o 
   1  15   8        0.01        0.00      0.88 o 
   2  15   8        6.22        4.98      1.36 o 
   3  15   8        0.03        0.80      1.04 o 
   4  15   8        0.11        0.36      0.57 o 
   5  15   8        0.00        0.68      0.60 o 
  -3  -7   9       30.06       34.91      2.89 o 
  -2  -7   9        3.23        3.21      1.20 o 
  -1  -7   9       24.47       23.99      2.49 o 
   0  -7   9        3.10        2.81      1.12 o 
   1  -7   9       22.28       25.60      2.49 o 
   2  -7   9        5.56        4.98      1.28 o 
   3  -7   9        1.90        1.60      0.96 o 
  -4  -6   9        0.01        0.40      0.51 o 
  -3  -6   9        3.88        1.75      0.65 o 
  -2  -6   9       16.12       17.57      2.09 o 
  -1  -6   9        1.59        3.37      1.20 o 
   0  -6   9       31.72       26.32      2.41 o 
   1  -6   9        3.62        2.73      1.04 o 
   2  -6   9       11.52        9.00      1.02 o 
   3  -6   9       15.74       16.70      1.33 o 
   4  -6   9        0.14        0.08      0.51 o 
   5  -6   9        1.05        0.51      0.56 o 
  -6  -5   9        0.03       -0.29      0.64 o 
  -5  -5   9       86.73       90.91      2.92 o 
  -4  -5   9        3.93        4.76      0.85 o 
  -3  -5   9        5.54        5.38      0.91 o 
  -2  -5   9        1.60        2.35      1.44 o 
  -1  -5   9       19.06       15.53      1.31 o 
   0  -5   9        0.13        0.61      0.56 o 
   1  -5   9       74.56       76.29      2.72 o 
   2  -5   9       25.51       20.86      2.09 o 
   3  -5   9        0.21        0.48      0.80 o 
   4  -5   9        0.31       -0.77      0.84 o 
   5  -5   9       11.88       15.03      1.52 o 
   6  -5   9        9.48       10.62      1.13 o 
  -6  -4   9        3.63        3.45      0.74 o 
  -5  -4   9        0.88        0.65      0.48 o 
  -4  -4   9       27.04       27.25      2.05 o 
  -3  -4   9        0.27        1.65      0.80 o 
  -2  -4   9       41.31       40.44      2.73 o 
  -1  -4   9       16.69       20.06      1.93 o 
   0  -4   9       42.95       39.56      2.65 o 
   1  -4   9        0.66        1.44      0.88 o 
   2  -4   9       60.88       57.86      2.30 o 
   3  -4   9        0.22       -0.56      0.88 o 
   4  -4   9        0.64        0.20      0.57 o 
   5  -4   9       50.88       52.43      2.21 o 
   6  -4   9        1.62        3.28      0.74 o 
   7  -4   9        3.89        4.25      1.36 o 
  -7  -3   9        2.54        3.47      0.85 o 
  -6  -3   9        0.13        0.88      0.80 o 
  -5  -3   9      104.62      109.49      3.77 o 
  -4  -3   9       24.41       22.51      1.36 o 
  -3  -3   9       10.71        7.03      0.79 o 
  -2  -3   9       98.44      101.32      2.67 o 
  -1  -3   9       94.87      100.61      2.58 o 
   0  -3   9       35.90       35.39      2.49 o 
   1  -3   9        5.12        5.06      1.12 o 
   2  -3   9       95.68       98.06      4.09 o 
   3  -3   9        4.15        2.49      0.80 o 
   4  -3   9        4.24        4.47      0.76 o 
   5  -3   9       29.46       36.29      1.76 o 
   6  -3   9       27.81       33.10      1.73 o 
   7  -3   9        0.14        0.80      0.88 o 
   8  -3   9       68.92       79.44      4.33 o 
  -8  -2   9        4.02        5.78      0.96 o 
  -7  -2   9       17.74       22.71      2.25 o 
  -6  -2   9        2.86        4.41      1.12 o 
  -5  -2   9        5.01        5.33      0.71 o 
  -4  -2   9       71.61       65.20      2.21 o 
  -3  -2   9        6.49        7.55      0.82 o 
  -2  -2   9        2.79        3.40      0.59 o 
  -1  -2   9      103.60       92.00      2.44 o 
   0  -2   9      135.75      124.02      2.74 o 
   1  -2   9       31.09       26.42      1.77 o 
   2  -2   9       70.74       69.81      3.29 o 
   3  -2   9        0.54        0.40      0.64 o 
   4  -2   9        3.54        2.89      0.80 o 
   5  -2   9       13.88       14.05      1.13 o 
   6  -2   9        2.13        4.04      0.69 o 
   7  -2   9        1.33        1.20      0.96 o 
   8  -2   9        3.59        4.09      1.44 o 
   9  -2   9       15.87       21.43      2.57 o 
  -8  -1   9        3.87        3.93      1.20 o 
  -7  -1   9        7.78       13.80      1.85 o 
  -6  -1   9       17.16       15.97      1.85 o 
  -5  -1   9        0.32       -0.16      0.72 o 
  -4  -1   9       95.17       90.76      3.69 o 
  -3  -1   9       76.41       71.98      3.21 o 
  -2  -1   9      224.68      217.14      5.22 o 
  -1  -1   9        5.37       11.15      1.28 o 
   0  -1   9       32.60       37.57      3.01 o 
   1  -1   9       12.68       10.93      0.83 o 
   2  -1   9      567.36      516.22      5.28 o 
   3  -1   9       22.06       16.04      0.94 o 
   4  -1   9        0.61        0.16      0.64 o 
   5  -1   9        5.00        8.48      1.04 o 
   6  -1   9       25.66       25.36      2.25 o 
   7  -1   9        5.48        5.70      1.28 o 
   8  -1   9        2.61        6.98      1.44 o 
   9  -1   9       46.87       51.92      3.53 o 
  -8   0   9        4.72        4.41      1.28 o 
  -7   0   9       25.84       28.65      2.49 o 
  -6   0   9       28.85       34.50      2.49 o 
  -5   0   9       29.03       27.44      2.25 o 
  -4   0   9      153.95      141.55      4.57 o 
  -3   0   9       65.18       65.32      3.05 o 
  -2   0   9       21.39       25.76      1.93 o 
  -1   0   9     1285.19     1209.44     11.47 o 
   0   0   9       36.19       29.05      1.77 o 
   1   0   9       26.89       22.79      1.52 o 
   2   0   9      200.14      169.27      3.02 o 
   3   0   9        0.15        0.21      0.40 o 
   4   0   9        2.35        1.76      0.42 o 
   5   0   9       92.75       86.51      2.89 o 
   6   0   9       12.33       17.41      1.69 o 
   7   0   9        8.26       11.88      1.60 o 
   8   0   9        4.41        4.33      1.20 o 
   9   0   9        1.15        2.25      1.12 o 
  10   0   9       17.77       21.18      2.41 o 
  -8   1   9        0.48        0.56      0.72 o 
  -7   1   9        6.02        4.57      1.20 o 
  -6   1   9        1.95        0.72      0.72 o 
  -5   1   9       18.43       19.74      1.93 o 
  -4   1   9      123.78      112.18      4.17 o 
  -3   1   9      157.63      158.88      4.65 o 
  -2   1   9      587.97      557.05      8.27 o 
  -1   1   9      314.95      320.82      6.02 o 
   0   1   9      238.12      231.83      4.89 o 
   1   1   9      149.07      133.12      3.61 o 
   2   1   9      772.27      770.50      8.51 o 
   3   1   9       96.11       73.99      1.98 o 
   4   1   9      493.76      448.96      4.88 o 
   5   1   9      127.01      137.00      2.76 o 
   6   1   9       31.30       29.58      1.16 o 
   7   1   9       38.22       40.67      1.77 o 
   8   1   9        4.96        5.30      1.28 o 
   9   1   9       43.41       40.92      2.97 o 
  10   1   9      127.63      154.47      5.86 o 
  -8   2   9       26.93       31.86      2.73 o 
  -7   2   9       14.68       12.60      1.69 o 
  -6   2   9       17.68       13.64      1.69 o 
  -5   2   9       20.27       16.21      1.69 o 
  -4   2   9       12.64       19.82      1.77 o 
  -3   2   9      365.14      330.45      6.66 o 
  -2   2   9        0.08        0.48      0.64 o 
  -1   2   9      345.97      302.12      5.78 o 
   0   2   9        8.36        5.78      0.96 o 
   1   2   9        0.06        0.08      0.48 o 
   2   2   9        1.89        2.73      0.80 o 
   3   2   9        7.43        5.70      0.80 o 
   4   2   9       63.50       61.42      1.87 o 
   5   2   9       28.64       24.91      1.22 o 
   6   2   9       25.96       29.63      1.15 o 
   7   2   9       20.62       18.81      1.20 o 
   8   2   9        2.07        1.65      0.64 o 
   9   2   9        7.83        9.39      1.52 o 
  10   2   9        1.87        3.85      1.20 o 
  -8   3   9       22.90       29.37      2.65 o 
  -7   3   9        6.07        9.07      1.44 o 
  -6   3   9        0.02        0.64      0.72 o 
  -5   3   9       65.24       63.71      3.29 o 
  -4   3   9        0.11        0.48      0.80 o 
  -3   3   9      133.20      142.35      4.33 o 
  -2   3   9      150.75      117.48      3.77 o 
  -1   3   9       75.94       70.37      2.81 o 
   0   3   9        9.42       11.47      1.28 o 
   1   3   9       92.10      103.92      3.29 o 
   2   3   9      264.10      243.14      4.98 o 
   3   3   9       41.16       43.09      2.09 o 
   4   3   9      473.29      439.74      6.82 o 
   5   3   9       58.60       57.44      2.09 o 
   6   3   9        4.68        7.25      0.60 o 
   7   3   9        4.88        3.83      0.49 o 
   8   3   9       28.65       33.19      1.64 o 
   9   3   9       62.92       73.91      2.50 o 
  10   3   9       17.99       22.07      2.25 o 
  -8   4   9       42.84       45.57      2.45 o 
  -7   4   9        0.29        0.97      1.48 o 
  -6   4   9       18.68       17.44      2.21 o 
  -5   4   9       12.42       18.62      1.77 o 
  -4   4   9        0.22        0.08      0.64 o 
  -3   4   9      529.49      460.20      7.86 o 
  -2   4   9        4.84        3.85      0.80 o 
  -1   4   9      139.45      135.77      3.93 o 
   0   4   9      205.21      194.19      4.65 o 
   1   4   9      135.49      119.19      1.91 o 
   2   4   9      134.92      120.45      3.61 o 
   3   4   9       99.93      101.67      3.29 o 
   4   4   9       16.07       21.02      1.60 o 
   5   4   9       27.02       21.59      1.69 o 
   6   4   9       58.71       47.79      1.39 o 
   7   4   9        5.84        5.98      0.82 o 
   8   4   9       53.74       58.19      3.21 o 
   9   4   9        2.22        2.24      0.64 o 
  10   4   9        3.01        2.66      0.68 o 
  11   4   9       21.72       25.76      2.49 o 
  -8   5   9        1.40        1.15      1.73 o 
  -7   5   9        0.87        0.62      0.92 o 
  -6   5   9        0.19        0.24      0.56 o 
  -5   5   9        5.65        7.82      0.93 o 
  -4   5   9       85.30       81.13      2.41 o 
  -3   5   9       26.82       35.39      2.25 o 
  -2   5   9      129.73      106.89      3.61 o 
  -1   5   9        2.89        5.86      0.96 o 
   0   5   9       25.76       28.12      1.16 o 
   1   5   9       92.08       93.72      1.90 o 
   2   5   9       38.53       41.73      2.25 o 
   3   5   9      230.41      250.04      5.38 o 
   4   5   9       56.62       45.66      2.33 o 
   5   5   9       24.09       19.42      1.60 o 
   6   5   9       78.31       80.50      2.32 o 
   7   5   9      233.40      224.28      4.03 o 
   8   5   9        9.68        6.42      0.88 o 
   9   5   9        2.81        7.51      0.88 o 
  10   5   9       29.79       28.21      1.65 o 
  11   5   9       17.86       19.83      1.47 o 
  -8   6   9        0.24        0.12      0.52 o 
  -7   6   9        0.29        0.12      0.54 o 
  -6   6   9        4.37        4.93      0.82 o 
  -5   6   9       70.12       70.49      2.41 o 
  -4   6   9       21.49       15.14      1.13 o 
  -3   6   9      299.33      293.59      5.34 o 
  -2   6   9      138.92      114.11      3.85 o 
  -1   6   9        5.79        5.14      0.88 o 
   0   6   9       87.86       90.19      2.01 o 
   1   6   9       49.97       55.83      2.17 o 
   2   6   9       96.31       96.64      4.53 o 
   3   6   9      185.28      194.43      4.89 o 
   4   6   9       13.93       15.65      1.44 o 
   5   6   9       29.28       25.36      1.85 o 
   6   6   9        6.91        5.02      0.65 o 
   7   6   9      154.43      152.81      3.33 o 
   8   6   9      107.83      101.06      2.80 o 
   9   6   9        2.37        1.93      0.62 o 
  10   6   9        4.62        4.38      0.79 o 
  11   6   9       14.36       16.96      1.42 o 
  -8   7   9        5.06        6.02      0.96 o 
  -7   7   9        0.10        0.14      0.52 o 
  -6   7   9        8.36        7.61      0.96 o 
  -5   7   9        0.27        1.51      0.62 o 
  -4   7   9      101.78      100.68      2.80 o 
  -3   7   9       17.22       25.43      1.45 o 
  -2   7   9       49.24       50.07      1.89 o 
  -1   7   9        3.87        1.11      0.40 o 
   0   7   9       88.64       95.62      3.17 o 
   1   7   9        4.73        4.01      0.58 o 
   2   7   9       11.01       13.56      0.89 o 
   3   7   9      326.15      353.96      6.66 o 
   4   7   9      130.58      129.03      4.17 o 
   5   7   9       90.30       81.93      3.45 o 
   6   7   9        1.10        0.21      0.44 o 
   7   7   9        2.41        5.77      0.80 o 
   8   7   9        0.02        0.87      0.56 o 
   9   7   9       12.64       12.61      1.13 o 
  10   7   9        2.28        1.97      0.65 o 
  11   7   9        1.12        1.77      1.12 o 
  -7   8   9        9.19       11.69      1.36 o 
  -6   8   9       12.24       15.54      1.28 o 
  -5   8   9       12.71       12.23      1.11 o 
  -4   8   9       41.38       39.00      2.41 o 
  -3   8   9      321.31      307.59      4.79 o 
  -2   8   9       83.99       80.28      2.38 o 
  -1   8   9        5.70        4.75      0.53 o 
   0   8   9      108.72      100.35      2.40 o 
   1   8   9        9.76       10.89      0.85 o 
   2   8   9       81.64       79.07      2.17 o 
   3   8   9      143.52      148.29      4.41 o 
   4   8   9        0.07        2.97      1.04 o 
   5   8   9        7.96        8.83      1.36 o 
   6   8   9       10.46        9.55      0.87 o 
   7   8   9       11.01       10.99      0.79 o 
   8   8   9        4.98        3.69      1.12 o 
   9   8   9        4.79        6.66      1.44 o 
  10   8   9        4.08        4.73      1.28 o 
  -7   9   9        4.87        7.11      0.99 o 
  -6   9   9        0.17        0.13      0.64 o 
  -5   9   9       47.13       50.85      2.15 o 
  -4   9   9       17.84       18.29      1.27 o 
  -3   9   9        0.58        4.05      0.74 o 
  -2   9   9       53.71       51.81      1.98 o 
  -1   9   9       90.92       87.22      1.99 o 
   0   9   9      128.38      130.98      2.40 o 
   1   9   9        3.73        1.83      0.48 o 
   2   9   9       10.46       11.29      0.90 o 
   3   9   9       14.36       17.73      1.85 o 
   4   9   9        5.09        5.46      1.20 o 
   5   9   9      107.81      107.13      4.17 o 
   6   9   9        0.75       -0.08      0.88 o 
   7   9   9        4.05        2.97      1.04 o 
   8   9   9        4.64        4.01      1.04 o 
   9   9   9       66.61       74.71      3.93 o 
  10   9   9        0.13        0.80      0.88 o 
  -6  10   9        0.02        0.92      1.00 o 
  -5  10   9       15.89       17.05      1.35 o 
  -4  10   9       73.96       70.82      2.49 o 
  -3  10   9       95.12       88.70      2.72 o 
  -2  10   9       13.91       17.60      1.19 o 
  -1  10   9        3.44        4.68      0.75 o 
   0  10   9       83.38       75.90      1.88 o 
   1  10   9        5.81        5.13      0.71 o 
   2  10   9       30.74       30.53      1.47 o 
   3  10   9       23.46       20.25      1.28 o 
   4  10   9       17.46       17.97      1.85 o 
   5  10   9        8.69        7.06      1.28 o 
   6  10   9        0.15       -1.04      1.04 o 
   7  10   9        0.27        1.04      0.96 o 
   8  10   9       28.62       28.57      2.49 o 
   9  10   9        9.95        9.39      1.69 o 
  10  10   9       13.08       14.68      2.09 o 
  -6  11   9        0.25        0.88      1.04 o 
  -5  11   9       25.88       25.36      2.49 o 
  -4  11   9       11.89       14.08      1.23 o 
  -3  11   9        2.21        1.40      0.80 o 
  -2  11   9       10.74       11.75      1.05 o 
  -1  11   9       67.61       66.57      1.87 o 
   0  11   9       12.47       13.68      0.86 o 
   1  11   9       10.12       11.49      0.80 o 
   2  11   9       19.93       20.85      1.31 o 
   3  11   9        0.07        1.02      0.54 o 
   4  11   9        1.42        1.69      0.80 o 
   5  11   9       27.64       22.47      2.09 o 
   6  11   9        0.68       -0.10      1.24 o 
   7  11   9       20.94       20.22      2.17 o 
   8  11   9        6.71        7.46      1.52 o 
   9  11   9       10.99       11.56      1.85 o 
  -5  12   9        2.44        2.01      1.04 o 
  -4  12   9        3.02        1.52      0.88 o 
  -3  12   9       13.96       14.12      1.69 o 
  -2  12   9       16.60       16.64      1.24 o 
  -1  12   9        8.48        7.87      0.74 o 
   0  12   9        1.87        1.76      0.45 o 
   1  12   9        1.72        1.73      0.60 o 
   2  12   9       31.66       35.21      4.05 o 
   3  12   9        2.26        2.72      0.65 o 
   4  12   9        3.10        2.57      0.65 o 
   5  12   9        0.10        0.32      1.32 o 
   6  12   9        0.00       -0.24      0.88 o 
   7  12   9        8.12        7.70      1.52 o 
   8  12   9        0.51        1.36      1.12 o 
   9  12   9        6.27        6.34      1.60 o 
  -4  13   9        2.34        1.69      1.12 o 
  -3  13   9        1.91        2.17      1.04 o 
  -2  13   9       14.43       13.88      1.85 o 
  -1  13   9       11.02       11.10      1.11 o 
   0  13   9       20.88       22.67      1.19 o 
   1  13   9        2.77        3.98      0.62 o 
   2  13   9        3.84        2.24      0.64 o 
   3  13   9       11.98       11.52      1.13 o 
   4  13   9        4.36        5.13      0.72 o 
   5  13   9        0.67       -0.16      0.88 o 
   6  13   9        1.75        0.48      0.80 o 
   7  13   9       12.96       11.56      1.77 o 
   8  13   9        3.79        3.93      1.20 o 
  -2  14   9       11.01       10.83      1.69 o 
  -1  14   9       12.89       13.89      2.21 o 
   0  14   9        1.14        1.10      0.59 o 
   1  14   9        6.20        4.93      1.00 o 
   2  14   9        3.91        3.09      0.71 o 
   3  14   9        4.54        5.61      0.72 o 
   4  14   9        0.48        0.75      0.54 o 
   5  14   9        0.75        0.45      0.56 o 
   6  14   9       10.97       10.51      1.60 o 
   0  15   9       15.27       13.32      1.93 o 
   1  15   9        5.19        4.01      1.20 o 
   2  15   9        2.77        2.41      0.88 o 
   3  15   9        0.03       -0.59      0.59 o 
   4  15   9        0.20        0.11      0.56 o 
   5  15   9        2.08        1.46      0.64 o 
  -2  -6  10        5.79        8.35      1.69 o 
  -1  -6  10        0.00        1.52      1.12 o 
   0  -6  10       21.82       21.26      2.25 o 
   1  -6  10       17.47       16.05      2.09 o 
   2  -6  10        0.01       -0.31      0.54 o 
   3  -6  10        0.11       -0.44      0.62 o 
  -4  -5  10       28.79       29.46      1.84 o 
  -3  -5  10       38.81       41.50      2.49 o 
  -2  -5  10       20.95       21.59      1.60 o 
  -1  -5  10        9.53        9.87      1.13 o 
   0  -5  10       17.81       19.17      1.50 o 
   1  -5  10       50.72       49.59      3.29 o 
   2  -5  10        0.02        1.44      0.96 o 
   3  -5  10        0.03       -0.55      0.58 o 
   4  -5  10       12.53       11.78      1.19 o 
   5  -5  10       12.02       13.06      1.24 o 
  -5  -4  10        4.36        3.69      0.62 o 
  -4  -4  10       31.26       28.47      1.39 o 
  -3  -4  10        0.05       -0.24      0.72 o 
  -2  -4  10       49.99       52.40      3.29 o 
  -1  -4  10        1.10        2.01      0.96 o 
   0  -4  10       40.54       36.11      2.73 o 
   1  -4  10        3.84        4.73      1.28 o 
   2  -4  10       25.67       26.45      1.67 o 
   3  -4  10        1.71        0.72      0.72 o 
   4  -4  10       13.97       13.20      1.16 o 
   5  -4  10       17.07       16.58      1.36 o 
   6  -4  10        3.30        4.53      0.85 o 
  -6  -3  10        3.16        2.49      1.04 o 
  -5  -3  10        2.77        1.91      0.59 o 
  -4  -3  10       16.11       18.19      1.30 o 
  -3  -3  10        6.22        4.53      0.76 o 
  -2  -3  10        8.85       12.96      1.10 o 
  -1  -3  10       28.66       27.04      2.33 o 
   0  -3  10        1.73        1.69      0.80 o 
   1  -3  10       25.29       22.31      2.17 o 
   2  -3  10        1.34        2.73      1.04 o 
   3  -3  10        0.65        0.32      0.80 o 
   4  -3  10       14.61       14.03      1.24 o 
   5  -3  10        0.55       -0.73      0.73 o 
   6  -3  10        0.25        0.08      0.96 o 
   7  -3  10        5.93        4.65      1.12 o 
  -7  -2  10        1.66        3.53      1.12 o 
  -6  -2  10        7.25       10.03      1.60 o 
  -5  -2  10        0.51        0.85      0.56 o 
  -4  -2  10      154.26      160.97      5.06 o 
  -3  -2  10        0.23       -0.12      0.57 o 
  -2  -2  10       51.39       53.27      2.03 o 
  -1  -2  10        5.90        4.38      0.73 o 
   0  -2  10       61.14       50.50      1.85 o 
   1  -2  10        0.27        0.96      0.88 o 
   2  -2  10      127.95      116.76      4.57 o 
   3  -2  10       53.71       48.39      2.97 o 
   4  -2  10        5.43        2.81      1.04 o 
   5  -2  10        0.12       -0.33      0.88 o 
   6  -2  10       35.29       35.59      1.81 o 
   7  -2  10       13.75       17.89      2.09 o 
   8  -2  10       18.92       18.86      2.17 o 
  -7  -1  10        0.02        0.56      0.88 o 
  -6  -1  10       22.04       23.91      2.33 o 
  -5  -1  10       10.46       10.27      1.52 o 
  -4  -1  10       12.39       15.49      1.69 o 
  -3  -1  10       52.42       42.05      2.57 o 
  -2  -1  10        7.05        4.57      0.88 o 
  -1  -1  10       79.92       76.01      2.32 o 
   0  -1  10       15.56       16.73      1.10 o 
   1  -1  10      203.56      188.32      4.49 o 
   2  -1  10       45.77       44.38      1.66 o 
   3  -1  10        1.40        0.56      0.80 o 
   4  -1  10        0.77        0.72      0.72 o 
   5  -1  10        1.83        2.44      0.71 o 
   6  -1  10        2.21        3.55      0.79 o 
   7  -1  10        0.50        1.04      0.96 o 
   8  -1  10        4.19        4.65      1.36 o 
  -7   0  10        0.01       -0.96      0.96 o 
  -6   0  10       10.80       11.23      1.60 o 
  -5   0  10       12.29        9.79      1.52 o 
  -4   0  10       50.12       49.75      3.05 o 
  -3   0  10        0.18        0.88      0.64 o 
  -2   0  10       15.02       11.80      1.36 o 
  -1   0  10       91.20       94.85      3.53 o 
   0   0  10      110.47      114.75      3.69 o 
   1   0  10       48.79       56.67      3.57 o 
   2   0  10       23.60       24.36      1.23 o 
   3   0  10       75.88       68.08      2.06 o 
   4   0  10        1.22        0.97      0.41 o 
   5   0  10        1.37        3.13      0.88 o 
   6   0  10       49.31       58.14      2.26 o 
   7   0  10       38.82       51.36      3.21 o 
   8   0  10        9.83       10.75      1.69 o 
   9   0  10      107.06      129.83      5.54 o 
  -8   1  10       13.16        9.63      1.77 o 
  -7   1  10        1.21        0.64      0.80 o 
  -6   1  10       22.35       25.84      2.33 o 
  -5   1  10       16.43       19.02      1.93 o 
  -4   1  10       30.61       33.06      2.41 o 
  -3   1  10      150.02      129.51      4.41 o 
  -2   1  10        7.45        6.50      1.04 o 
  -1   1  10       44.60       44.62      2.41 o 
   0   1  10       76.16       67.65      2.81 o 
   1   1  10      567.76      501.29      7.54 o 
   2   1  10       38.31       30.33      1.85 o 
   3   1  10      162.94      142.67      2.94 o 
   4   1  10        8.72        4.91      0.62 o 
   5   1  10        1.21        0.80      0.40 o 
   6   1  10        4.12        4.85      0.73 o 
   7   1  10        0.19        0.11      0.44 o 
   8   1  10       12.26       10.75      1.60 o 
   9   1  10        4.05        7.78      1.69 o 
  -8   2  10        6.33        6.58      1.44 o 
  -7   2  10        0.06       -0.72      0.88 o 
  -6   2  10        3.61        3.05      1.04 o 
  -5   2  10        2.96        2.65      0.96 o 
  -4   2  10       22.98       22.39      2.01 o 
  -3   2  10        5.56        5.86      1.12 o 
  -2   2  10       90.50       92.52      3.53 o 
  -1   2  10      312.73      285.35      6.10 o 
   0   2  10       13.58       13.16      1.36 o 
   1   2  10       64.45       74.71      2.89 o 
   2   2  10       26.96       23.43      1.69 o 
   3   2  10      493.05      434.52      6.98 o 
   4   2  10       23.06       16.82      1.04 o 
   5   2  10       14.31       18.21      1.11 o 
   6   2  10        0.01        0.69      0.36 o 
   7   2  10        4.60        6.31      0.66 o 
   8   2  10       12.26       13.40      1.69 o 
   9   2  10       16.00       22.87      2.33 o 
  10   2  10       34.96       38.60      3.13 o 
  -8   3  10       12.62       12.68      2.01 o 
  -7   3  10       12.22       14.12      1.85 o 
  -6   3  10       29.05       34.10      2.65 o 
  -5   3  10        0.34        1.69      0.80 o 
  -4   3  10       66.88       69.25      3.29 o 
  -3   3  10      238.25      204.70      5.54 o 
  -2   3  10       57.28       48.31      2.49 o 
  -1   3  10      204.24      195.07      5.06 o 
   0   3  10     1232.95     1126.15     11.72 o 
   1   3  10        0.19       -1.04      1.04 o 
   2   3  10       12.90       13.00      1.28 o 
   3   3  10      168.09      153.11      4.17 o 
   4   3  10        6.19        4.41      0.88 o 
   5   3  10       11.47       13.65      1.69 o 
   6   3  10       20.98       18.20      0.97 o 
   7   3  10       24.71       26.22      1.15 o 
   8   3  10       29.00       27.36      2.41 o 
   9   3  10        0.38       -0.24      0.72 o 
  10   3  10        2.65        3.93      1.36 o 
  -8   4  10       31.64       36.75      3.05 o 
  -7   4  10        6.90        5.14      1.20 o 
  -6   4  10        8.86        6.42      1.20 o 
  -5   4  10        1.68        2.25      1.04 o 
  -4   4  10        9.27        7.14      1.20 o 
  -3   4  10       22.53       17.97      1.60 o 
  -2   4  10       18.60       14.93      1.44 o 
  -1   4  10      790.15      746.59      9.87 o 
   0   4  10       11.16       24.63      2.01 o 
   1   4  10      347.88      336.22      6.34 o 
   2   4  10       16.08       19.18      1.60 o 
   3   4  10      374.98      363.51      6.58 o 
   4   4  10       59.97       54.00      2.65 o 
   5   4  10      415.83      415.26      7.30 o 
   6   4  10        1.12        3.98      0.62 o 
   7   4  10        0.03        0.94      0.50 o 
   8   4  10        1.81        3.21      1.04 o 
   9   4  10       10.70       12.25      1.13 o 
  10   4  10        2.92        2.90      0.92 o 
  -8   5  10        6.55        9.39      1.69 o 
  -7   5  10       43.14       43.81      3.05 o 
  -6   5  10       49.94       46.46      2.97 o 
  -5   5  10        0.45       -0.08      0.72 o 
  -4   5  10        7.07        3.37      0.96 o 
  -3   5  10        0.48       -0.64      0.72 o 
  -2   5  10      139.74      114.91      4.01 o 
  -1   5  10       26.85       29.85      2.09 o 
   0   5  10      128.89      107.93      3.85 o 
   1   5  10       16.26       17.33      1.60 o 
   2   5  10       25.86       25.76      1.93 o 
   3   5  10        2.48        4.41      0.96 o 
   4   5  10       42.27       36.51      2.25 o 
   5   5  10       53.04       50.23      2.65 o 
   6   5  10       12.83       11.64      1.36 o 
   7   5  10        0.60        1.19      0.96 o 
   8   5  10       15.76       13.88      1.69 o 
   9   5  10        3.30        3.64      1.04 o 
  10   5  10        0.26        0.34      0.54 o 
  -7   6  10        7.45        8.82      1.69 o 
  -6   6  10        4.91        6.19      1.00 o 
  -5   6  10        4.97        3.08      0.68 o 
  -4   6  10       13.54       13.96      1.60 o 
  -3   6  10       34.06       37.39      2.41 o 
  -2   6  10        1.41        5.38      1.12 o 
  -1   6  10      302.22      271.47      6.10 o 
   0   6  10       64.47       63.78      3.81 o 
   1   6  10      122.20      113.99      3.53 o 
   2   6  10       29.70       30.28      1.23 o 
   3   6  10      214.24      202.30      5.22 o 
   4   6  10       98.54       94.77      3.61 o 
   5   6  10      214.05      210.08      5.46 o 
   6   6  10       19.81       14.52      1.69 o 
   7   6  10       25.33       24.23      1.44 o 
   8   6  10        0.32        1.81      0.62 o 
   9   6  10        1.50        2.43      0.84 o 
  10   6  10        2.19        3.38      0.79 o 
  -7   7  10       29.03       28.06      1.81 o 
  -6   7  10        0.31       -0.55      0.96 o 
  -5   7  10       17.58       15.13      1.25 o 
  -4   7  10       20.98       22.91      1.42 o 
  -3   7  10       10.03        6.93      0.85 o 
  -2   7  10      323.61      290.24      6.50 o 
  -1   7  10       33.64       29.77      2.17 o 
   0   7  10      153.03      160.45      2.91 o 
   1   7  10      234.81      219.02      3.37 o 
   2   7  10      130.62      129.07      2.58 o 
   3   7  10       12.07        9.15      1.28 o 
   4   7  10      127.51      125.42      4.25 o 
   5   7  10        3.00        3.13      0.96 o 
   6   7  10       23.71       22.53      1.29 o 
   7   7  10       45.32       42.73      1.87 o 
   8   7  10        0.24       -0.27      0.84 o 
   9   7  10        4.09        5.95      0.90 o 
  10   7  10        3.91        3.85      0.88 o 
  -7   8  10        5.22        5.84      0.90 o 
  -6   8  10        0.19        0.86      0.68 o 
  -5   8  10        3.53        4.76      0.79 o 
  -4   8  10        2.71        0.19      1.40 o 
  -3   8  10       72.56       69.89      2.41 o 
  -2   8  10       44.22       46.15      1.93 o 
  -1   8  10       69.40       60.03      1.96 o 
   0   8  10        0.37        0.62      0.39 o 
   1   8  10       43.43       47.68      1.71 o 
   2   8  10      186.47      193.91      3.37 o 
   3   8  10        4.18        0.56      0.72 o 
   4   8  10      336.52      345.05      7.22 o 
   5   8  10        7.54        4.73      1.12 o 
   6   8  10        0.20       -0.56      0.56 o 
   7   8  10       62.77       64.00      2.24 o 
   8   8  10       60.23       57.20      2.20 o 
   9   8  10       23.10       20.70      2.17 o 
  10   8  10        0.29        0.88      0.88 o 
  -6   9  10        0.74        0.72      0.59 o 
  -5   9  10        7.29        7.62      0.96 o 
  -4   9  10       45.38       45.80      2.10 o 
  -3   9  10        1.62        1.14      0.64 o 
  -2   9  10       72.18       71.08      2.41 o 
  -1   9  10       94.94       89.69      2.72 o 
   0   9  10       25.34       24.16      1.27 o 
   1   9  10       35.89       36.84      1.61 o 
   2   9  10        0.55        1.27      0.49 o 
   3   9  10       21.26       23.68      1.33 o 
   4   9  10       71.16       75.11      3.53 o 
   5   9  10       11.80       11.72      1.52 o 
   6   9  10       38.49       36.91      2.65 o 
   7   9  10        5.61        5.14      1.28 o 
   8   9  10       57.32       57.29      3.37 o 
   9   9  10       30.03       27.12      2.57 o 
  10   9  10        0.69        0.96      0.80 o 
  -6  10  10        0.82        0.97      0.84 o 
  -5  10  10        2.58        1.74      0.65 o 
  -4  10  10       24.94       26.08      1.62 o 
  -3  10  10       15.88       16.01      1.22 o 
  -2  10  10       34.67       37.73      1.81 o 
  -1  10  10       20.43       21.46      1.22 o 
   0  10  10        2.21        2.24      0.76 o 
   1  10  10       14.15       15.87      1.28 o 
   2  10  10      105.60      107.04      3.09 o 
   3  10  10       10.92       12.48      1.07 o 
   4  10  10      190.32      209.12      5.86 o 
   5  10  10       22.90       23.43      2.17 o 
   6  10  10       23.70       22.71      2.17 o 
   7  10  10        7.26        7.54      0.99 o 
   8  10  10        0.56        0.80      0.88 o 
   9  10  10       12.41       14.04      2.01 o 
  -5  11  10        4.56        7.57      1.04 o 
  -4  11  10        1.45        2.37      0.71 o 
  -3  11  10       48.00       51.77      2.20 o 
  -2  11  10       29.50       30.31      1.67 o 
  -1  11  10       28.24       28.68      1.28 o 
   0  11  10       12.51       11.82      0.82 o 
   1  11  10       98.21       91.66      2.67 o 
   2  11  10       18.12       16.13      1.22 o 
   3  11  10       28.41       33.37      1.69 o 
   4  11  10       13.64       12.12      1.60 o 
   5  11  10        0.83        2.17      1.04 o 
   6  11  10        0.54       -0.08      0.88 o 
   7  11  10        7.44        6.50      1.44 o 
   8  11  10        2.92        2.25      1.04 o 
   9  11  10        2.00        4.25      1.36 o 
  -4  12  10       17.26       21.34      2.33 o 
  -3  12  10        8.68       10.00      1.20 o 
  -2  12  10        0.44        0.74      0.52 o 
  -1  12  10        1.34        0.77      0.38 o 
   0  12  10       16.71       18.69      1.08 o 
   1  12  10        2.88        2.35      0.65 o 
   2  12  10        1.27        0.80      0.45 o 
   3  12  10        0.08        0.26      0.50 o 
   4  12  10       10.25       12.94      1.52 o 
   5  12  10        0.44       -0.40      0.88 o 
   6  12  10       35.48       32.57      1.90 o 
   7  12  10        6.74        6.98      1.52 o 
   8  12  10       11.12       14.85      2.09 o 
  -3  13  10       34.87       32.34      2.73 o 
  -2  13  10       20.89       19.58      2.09 o 
  -1  13  10        2.25        1.91      0.48 o 
   0  13  10        0.97        2.64      0.81 o 
   1  13  10       72.25       73.90      2.61 o 
   2  13  10        0.10        0.26      0.48 o 
   3  13  10        1.72        2.31      0.64 o 
   4  13  10        6.88        6.77      1.04 o 
   5  13  10       11.09       11.89      0.95 o 
   6  13  10        0.00       -0.08      0.88 o 
   7  13  10        4.92        4.57      1.20 o 
  -2  14  10        0.89       -0.56      0.96 o 
  -1  14  10        2.39        2.45      0.71 o 
   0  14  10       10.82        9.39      0.86 o 
   1  14  10        0.03        1.43      0.49 o 
   2  14  10        0.52       -0.21      0.54 o 
   3  14  10        1.96        2.20      1.00 o 
   4  14  10        3.38        5.40      0.77 o 
   5  14  10        0.57        0.66      0.51 o 
   6  14  10       18.03       18.46      2.17 o 
   1  15  10       12.76       15.33      1.93 o 
   2  15  10       13.49       15.97      1.39 o 
   3  15  10        0.89        1.39      0.48 o 
   4  15  10        8.54        8.41      0.89 o 
  -1  -5  11        0.85        1.84      0.71 o 
   0  -5  11        0.02        0.34      0.65 o 
   1  -5  11        0.00        0.24      0.88 o 
   2  -5  11        2.20        3.13      1.20 o 
  -3  -4  11        6.76        6.18      1.36 o 
  -2  -4  11        0.27        1.93      0.96 o 
  -1  -4  11        2.10        1.04      0.80 o 
   0  -4  11        3.81        4.81      1.20 o 
   1  -4  11        7.53        6.74      1.52 o 
   2  -4  11       10.75       10.45      1.28 o 
   3  -4  11       15.67       18.86      2.09 o 
   4  -4  11        0.60        0.73      0.59 o 
  -4  -3  11        7.51        9.92      1.11 o 
  -3  -3  11        1.06        0.52      0.60 o 
  -2  -3  11        0.38        3.13      1.12 o 
  -1  -3  11        7.08        9.23      1.52 o 
   0  -3  11        6.16        6.50      1.28 o 
   1  -3  11       33.66       30.25      2.57 o 
   2  -3  11       19.75       19.74      2.17 o 
   3  -3  11        1.82        2.17      1.04 o 
   4  -3  11        6.06        5.30      1.36 o 
   5  -3  11        0.00       -0.71      0.71 o 
   6  -3  11        0.33       -0.03      0.59 o 
  -5  -2  11        1.94        1.17      0.54 o 
  -4  -2  11        5.62        5.67      0.85 o 
  -3  -2  11       43.36       37.89      1.84 o 
  -2  -2  11       32.63       34.75      1.75 o 
  -1  -2  11       17.23       16.71      1.21 o 
   0  -2  11        1.08        1.93      0.88 o 
   1  -2  11        1.90        1.77      0.88 o 
   2  -2  11       12.27        9.87      1.60 o 
   3  -2  11        0.00       -0.80      0.80 o 
   4  -2  11        1.63        3.13      1.12 o 
   5  -2  11        0.06       -0.38      1.08 o 
   6  -2  11        3.09        2.10      1.16 o 
   7  -2  11        0.08        0.40      0.80 o 
  -6  -1  11        5.05        4.57      1.28 o 
  -5  -1  11       31.60       34.55      1.84 o 
  -4  -1  11        1.87        1.29      0.72 o 
  -3  -1  11       44.30       45.56      1.99 o 
  -2  -1  11        1.25        2.13      0.68 o 
  -1  -1  11       12.42       15.03      1.19 o 
   0  -1  11        4.06        3.72      0.67 o 
   1  -1  11        7.70        4.02      0.61 o 
   2  -1  11       19.35       21.10      2.01 o 
   3  -1  11       29.51       29.29      2.41 o 
   4  -1  11        0.02        0.00      0.64 o 
   5  -1  11       50.66       52.66      2.27 o 
   6  -1  11       21.87       23.99      1.59 o 
   7  -1  11       11.06       10.19      1.69 o 
  -6   0  11       17.35       17.73      2.01 o 
  -5   0  11        9.15        6.34      1.28 o 
  -4   0  11        7.03        7.30      1.36 o 
  -3   0  11       21.02       23.19      2.09 o 
  -2   0  11        0.08        2.73      1.04 o 
  -1   0  11        0.33        1.04      0.64 o 
   0   0  11        1.90        2.01      0.64 o 
   1   0  11       32.03       33.19      1.97 o 
   2   0  11        7.23        4.62      0.64 o 
   3   0  11        1.70        0.48      0.64 o 
   4   0  11       12.84       13.24      1.69 o 
   5   0  11        2.65        2.25      0.96 o 
   6   0  11        0.21        0.00      0.62 o 
   7   0  11        8.60        8.51      1.69 o 
   8   0  11        1.08       -1.04      1.04 o 
  -7   1  11        2.53        3.93      1.36 o 
  -6   1  11       11.09        9.95      1.69 o 
  -5   1  11        0.88        1.36      0.88 o 
  -4   1  11        1.76        1.04      0.80 o 
  -3   1  11       87.40       94.85      3.93 o 
  -2   1  11       48.12       52.56      2.81 o 
  -1   1  11       14.69       18.05      1.69 o 
   0   1  11       73.51       63.55      2.97 o 
   1   1  11        5.88        3.21      0.80 o 
   2   1  11        3.26        4.39      0.84 o 
   3   1  11      125.78      108.79      2.73 o 
   4   1  11       55.59       44.71      1.81 o 
   5   1  11        2.44       -0.16      0.64 o 
   6   1  11        0.35        0.04      0.84 o 
   7   1  11       23.24       28.92      1.67 o 
   8   1  11       10.99       16.37      2.01 o 
   9   1  11       32.11       35.15      2.97 o 
  -7   2  11        7.59       10.91      1.93 o 
  -6   2  11        0.96        0.88      0.88 o 
  -5   2  11       61.59       61.07      3.45 o 
  -4   2  11       14.80       13.56      1.69 o 
  -3   2  11       14.41       14.68      1.60 o 
  -2   2  11       71.27       53.28      2.89 o 
  -1   2  11       40.49       34.50      2.25 o 
   0   2  11       19.29       19.82      1.69 o 
   1   2  11       22.84       22.07      1.77 o 
   2   2  11      143.51      122.61      3.93 o 
   3   2  11        2.75        2.57      0.80 o 
   4   2  11        3.24        2.74      0.54 o 
   5   2  11       14.22       13.44      1.02 o 
   6   2  11        2.29        3.23      0.52 o 
   7   2  11        7.86        8.46      1.40 o 
   8   2  11        6.09        4.73      1.20 o 
   9   2  11        0.00        0.64      1.12 o 
  -7   3  11       10.76       12.36      1.77 o 
  -6   3  11        1.36        0.72      0.96 o 
  -5   3  11       23.89       21.75      2.09 o 
  -4   3  11       20.07       21.26      2.09 o 
  -3   3  11        4.69        4.65      1.04 o 
  -2   3  11       19.44       23.67      2.01 o 
  -1   3  11        0.21        1.77      0.80 o 
   0   3  11       16.44       22.23      1.77 o 
   1   3  11      104.57      107.53      3.77 o 
   2   3  11        2.23        4.09      0.88 o 
   3   3  11       15.24       14.44      1.44 o 
   4   3  11      137.46      130.64      4.17 o 
   5   3  11       26.65       27.18      1.42 o 
   6   3  11        1.51        2.39      0.64 o 
   7   3  11       51.80       59.64      1.78 o 
   8   3  11       33.67       41.17      2.97 o 
   9   3  11        2.67        4.81      1.20 o 
  -7   4  11       28.05       28.97      2.65 o 
  -6   4  11        1.18        0.56      0.88 o 
  -5   4  11       40.73       46.54      3.05 o 
  -4   4  11        0.85        1.12      0.88 o 
  -3   4  11        9.86       10.35      1.44 o 
  -2   4  11      321.24      287.76      6.66 o 
  -1   4  11       54.77       49.03      2.73 o 
   0   4  11       86.59       78.72      3.37 o 
   1   4  11        9.32       10.27      1.36 o 
   2   4  11      338.67      301.24      6.26 o 
   3   4  11        0.09       -0.88      0.88 o 
   4   4  11      344.95      313.59      6.50 o 
   5   4  11       14.23        8.67      1.20 o 
   6   4  11        9.33        8.31      0.82 o 
   7   4  11        0.68        1.48      0.65 o 
   8   4  11        0.01        0.40      0.88 o 
   9   4  11       22.94       21.96      1.50 o 
  10   4  11        7.69       12.84      1.93 o 
  -7   5  11        8.74        9.87      1.69 o 
  -6   5  11        3.12        1.44      0.96 o 
  -5   5  11       19.43       17.81      2.01 o 
  -4   5  11        0.08       -0.96      0.96 o 
  -3   5  11        0.70        0.00      0.88 o 
  -2   5  11        2.56        4.09      1.12 o 
  -1   5  11      156.42      164.74      4.89 o 
   0   5  11      212.41      214.81      5.54 o 
   1   5  11       50.33       50.31      2.73 o 
   2   5  11        3.33        5.78      1.12 o 
   3   5  11        2.79        0.56      0.64 o 
   4   5  11      391.09      376.75      7.30 o 
   5   5  11        8.27       12.28      1.52 o 
   6   5  11        4.11        8.18      1.20 o 
   7   5  11       19.88       21.79      1.42 o 
   8   5  11        1.19        1.36      0.88 o 
   9   5  11        0.89        0.79      0.59 o 
  10   5  11       31.87       38.20      2.01 o 
  -7   6  11       12.33       12.12      1.85 o 
  -6   6  11       19.27       19.82      2.09 o 
  -5   6  11       40.62       49.91      3.13 o 
  -4   6  11       24.69       15.89      1.77 o 
  -3   6  11       81.63       77.60      3.61 o 
  -2   6  11      170.45      160.41      5.06 o 
  -1   6  11       16.30       14.93      1.60 o 
   0   6  11      279.76      264.73      6.26 o 
   1   6  11      557.72      525.60      8.67 o 
   2   6  11        0.34        1.12      0.72 o 
   3   6  11       11.30        8.91      1.12 o 
   4   6  11      109.96      102.07      3.93 o 
   5   6  11        5.05        5.22      1.04 o 
   6   6  11        0.29        0.80      0.72 o 
   7   6  11       11.47       10.20      1.02 o 
   8   6  11        0.27        1.69      0.88 o 
   9   6  11       11.36       12.45      1.16 o 
  10   6  11        6.90        5.78      0.93 o 
  -6   7  11       14.97       13.94      1.31 o 
  -5   7  11       18.83       18.94      2.01 o 
  -4   7  11        0.48        0.00      0.72 o 
  -3   7  11       18.15       22.31      2.09 o 
  -2   7  11        3.70        3.29      0.88 o 
  -1   7  11        2.80        5.54      1.20 o 
   0   7  11      183.83      199.57      5.46 o 
   1   7  11        1.68        7.62      1.52 o 
   2   7  11       30.10       33.86      2.25 o 
   3   7  11        6.95        6.79      0.71 o 
   4   7  11       82.05       79.36      3.53 o 
   5   7  11       60.49       63.07      3.21 o 
   6   7  11       33.20       41.00      2.65 o 
   7   7  11        6.26        7.79      0.90 o 
   8   7  11       33.44       35.69      1.81 o 
   9   7  11        0.00        0.35      0.64 o 
  10   7  11        0.02        0.23      0.48 o 
  -6   8  11       32.08       30.31      1.87 o 
  -5   8  11       28.89       27.75      1.70 o 
  -4   8  11        3.28        4.57      0.81 o 
  -3   8  11        2.71        5.14      1.20 o 
  -2   8  11        2.75        3.29      0.96 o 
  -1   8  11       39.13       33.86      2.41 o 
   0   8  11       26.11       25.73      1.31 o 
   1   8  11       60.98       51.72      1.79 o 
   2   8  11       15.12       17.49      1.12 o 
   3   8  11       46.12       40.81      1.62 o 
   4   8  11        8.71        8.99      1.36 o 
   5   8  11       54.54       49.99      2.97 o 
   6   8  11       11.73       12.44      1.52 o 
   7   8  11        1.64        1.87      0.67 o 
   8   8  11        4.57        4.41      1.04 o 
   9   8  11        3.60        2.73      1.12 o 
  10   8  11        3.20        1.85      1.04 o 
  -6   9  11       18.56       20.22      1.56 o 
  -5   9  11        9.31       11.25      1.16 o 
  -4   9  11        0.12        1.53      0.62 o 
  -3   9  11        1.85        1.07      0.54 o 
  -2   9  11       13.04       13.56      1.69 o 
  -1   9  11        2.10        4.01      1.12 o 
   0   9  11       34.17       27.79      1.40 o 
   1   9  11       19.22       18.96      1.28 o 
   2   9  11       18.76       18.25      1.18 o 
   3   9  11       12.62        9.92      0.90 o 
   4   9  11       40.78       40.12      2.73 o 
   5   9  11       59.88       61.07      3.29 o 
   6   9  11       31.90       32.78      1.62 o 
   7   9  11       24.15       24.31      2.33 o 
   8   9  11        3.33        2.01      0.96 o 
   9   9  11        6.02        4.57      1.52 o 
  -5  10  11        0.61        1.49      0.64 o 
  -4  10  11       35.58       36.14      1.96 o 
  -3  10  11        8.73       11.39      1.16 o 
  -2  10  11       13.33       10.85      1.05 o 
  -1  10  11       77.43       69.74      2.31 o 
   0  10  11        4.72        2.26      0.50 o 
   1  10  11      111.25      117.47      2.97 o 
   2  10  11       36.85       30.30      1.55 o 
   3  10  11       43.20       45.19      4.61 o 
   4  10  11        1.88        2.89      0.96 o 
   5  10  11       48.85       48.71      3.13 o 
   6  10  11        1.55        1.93      0.96 o 
   7  10  11       17.00       17.25      2.09 o 
   8  10  11        4.98        6.90      1.44 o 
   9  10  11        0.08        0.80      0.88 o 
  -4  11  11       12.87       15.81      1.36 o 
  -3  11  11        2.02        1.75      0.65 o 
  -2  11  11       33.09       30.03      1.72 o 
  -1  11  11       17.03       17.44      1.07 o 
   0  11  11       22.43       20.48      1.36 o 
   1  11  11       11.75       12.84      1.12 o 
   2  11  11        6.49        6.81      1.04 o 
   3  11  11       17.27       19.06      2.25 o 
   4  11  11        2.41        3.89      0.73 o 
   5  11  11       56.56       58.34      3.53 o 
   6  11  11       27.17       27.52      2.49 o 
   7  11  11        0.89        1.03      0.65 o 
   8  11  11       31.15       38.76      3.05 o 
  -4  12  11       10.59        9.29      1.14 o 
  -3  12  11       12.23       11.93      1.19 o 
  -2  12  11        3.12        5.06      1.04 o 
  -1  12  11        7.97        6.44      0.71 o 
   0  12  11       26.97       25.73      2.57 o 
   1  12  11       30.68       32.31      1.72 o 
   2  12  11       11.67       12.98      1.19 o 
   3  12  11        7.75        9.93      1.10 o 
   4  12  11        3.49        5.23      0.85 o 
   5  12  11       39.86       42.05      3.05 o 
   6  12  11       12.23       12.36      1.77 o 
   7  12  11        7.58        7.88      1.48 o 
   8  12  11        0.33        0.80      1.12 o 
  -2  13  11       28.04       27.78      2.85 o 
  -1  13  11        0.66        0.35      0.47 o 
   0  13  11       28.42       31.46      2.53 o 
   1  13  11        1.42        0.98      0.72 o 
   2  13  11        0.18        0.55      0.56 o 
   3  13  11       30.99       29.45      1.76 o 
   4  13  11       29.81       32.65      1.87 o 
   5  13  11       20.09       17.29      1.46 o 
   6  13  11       18.86       22.41      1.70 o 
   7  13  11       24.04       24.31      2.49 o 
  -1  14  11        8.85        8.30      1.05 o 
   0  14  11       23.27       24.86      1.34 o 
   1  14  11        0.70        0.28      0.57 o 
   2  14  11       32.45       31.13      1.84 o 
   3  14  11        3.85        2.69      0.76 o 
   4  14  11       15.78       18.03      2.13 o 
   5  14  11       11.16       11.86      1.05 o 
  -2  -3  12        0.71        1.28      1.04 o 
  -1  -3  12        3.39        2.81      1.28 o 
   0  -3  12        0.19        0.00      0.88 o 
   1  -3  12       11.09       11.72      1.77 o 
   2  -3  12        7.69        6.10      1.28 o 
   3  -3  12        2.22        1.04      0.96 o 
   4  -3  12        7.64        7.75      1.08 o 
  -4  -2  12       44.82       48.88      2.27 o 
  -3  -2  12       14.40       19.98      1.50 o 
  -2  -2  12        1.23        3.61      1.12 o 
  -1  -2  12       20.81       24.07      2.41 o 
   0  -2  12        1.98        2.01      0.88 o 
   1  -2  12        2.46        3.21      1.12 o 
   2  -2  12        2.36        2.49      0.96 o 
   3  -2  12        2.13        2.17      1.04 o 
   4  -2  12        0.54        1.44      0.96 o 
   5  -2  12        0.17        0.64      0.65 o 
  -5  -1  12        0.81       -0.16      0.58 o 
  -4  -1  12        2.81        3.13      0.79 o 
  -3  -1  12       18.00       19.60      1.60 o 
  -2  -1  12       26.23       23.32      1.50 o 
  -1  -1  12        0.82        0.23      0.56 o 
   0  -1  12        0.07        1.36      0.88 o 
   1  -1  12        1.62        3.05      1.04 o 
   2  -1  12        0.49        2.01      1.04 o 
   3  -1  12        1.46        1.77      0.72 o 
   4  -1  12        2.93        2.33      0.96 o 
   5  -1  12        3.49        5.22      1.28 o 
   6  -1  12        1.68        1.48      1.24 o 
  -5   0  12        3.43        3.53      1.12 o 
  -4   0  12        5.34        4.17      1.12 o 
  -3   0  12       22.03       22.55      2.09 o 
  -2   0  12       26.64       27.36      2.25 o 
  -1   0  12        1.60        1.35      0.52 o 
   0   0  12       19.19       21.86      1.38 o 
   1   0  12       37.76       42.90      1.89 o 
   2   0  12       13.30       10.59      1.60 o 
   3   0  12       25.94       22.79      2.17 o 
   4   0  12       32.26       45.10      3.05 o 
   5   0  12        8.37        8.75      1.44 o 
   6   0  12        0.04        1.04      0.62 o 
   7   0  12        3.18        2.01      1.12 o 
  -6   1  12       20.92       23.43      2.41 o 
  -5   1  12       26.20       29.93      2.57 o 
  -4   1  12        0.27       -0.16      0.88 o 
  -3   1  12       14.91       16.29      1.85 o 
  -2   1  12       71.02       67.81      3.45 o 
  -1   1  12        0.36        1.77      0.72 o 
   0   1  12        0.06        0.64      0.56 o 
   1   1  12        0.05        1.04      0.72 o 
   2   1  12       17.67       16.85      1.21 o 
   3   1  12       23.63       22.62      1.40 o 
   4   1  12        2.07        4.57      1.20 o 
   5   1  12        0.09        0.72      0.72 o 
   6   1  12        0.09       -0.49      0.61 o 
   7   1  12        7.68        6.38      0.93 o 
   8   1  12        0.32       -0.56      1.12 o 
  -6   2  12        6.89        8.59      1.69 o 
  -5   2  12        7.66        8.67      1.44 o 
  -4   2  12        0.38       -0.48      0.80 o 
  -3   2  12        1.91        4.49      1.28 o 
  -2   2  12       83.61       81.85      3.77 o 
  -1   2  12        1.87        2.65      0.88 o 
   0   2  12        0.22        0.80      0.80 o 
   1   2  12        6.01        5.54      1.04 o 
   2   2  12        0.12        1.69      0.72 o 
   3   2  12       18.11       22.27      1.33 o 
   4   2  12       18.72       21.34      1.35 o 
   5   2  12        0.55        1.27      0.54 o 
   6   2  12       38.96       38.92      2.65 o 
   7   2  12       19.31       18.12      1.38 o 
   8   2  12        1.42        2.49      0.96 o 
  -6   3  12        0.63        1.69      0.88 o 
  -5   3  12       20.21       19.66      2.17 o 
  -4   3  12        5.52        5.14      1.12 o 
  -3   3  12       50.08       53.36      3.13 o 
  -2   3  12       12.09       12.68      1.69 o 
  -1   3  12        4.66        1.85      0.80 o 
   0   3  12        2.03        2.49      0.88 o 
   1   3  12        0.00       -0.16      0.56 o 
   2   3  12       54.39       56.49      2.89 o 
   3   3  12       10.15        7.14      1.12 o 
   4   3  12        0.40        0.80      0.64 o 
   5   3  12        0.29        0.24      0.44 o 
   6   3  12        4.94        6.34      0.82 o 
   7   3  12       34.94       36.63      1.52 o 
   8   3  12        1.08       -1.04      1.04 o 
   9   3  12       12.67       12.60      1.85 o 
  -6   4  12        8.73       11.80      1.85 o 
  -5   4  12        0.02       -1.04      1.04 o 
  -4   4  12        6.99        7.06      1.28 o 
  -3   4  12       10.94        9.79      1.44 o 
  -2   4  12        6.36        6.58      1.28 o 
  -1   4  12       23.71       24.96      2.09 o 
   0   4  12       10.86       12.92      1.52 o 
   1   4  12        0.01       -0.48      0.72 o 
   2   4  12        3.58        0.80      0.64 o 
   3   4  12       15.82       12.44      1.44 o 
   4   4  12       13.31       11.15      1.44 o 
   5   4  12       22.36       18.22      1.77 o 
   6   4  12        2.15        0.58      0.44 o 
   7   4  12        2.04        0.57      0.57 o 
   8   4  12       30.57       38.60      2.89 o 
   9   4  12        1.11        1.20      0.96 o 
  -6   5  12       22.49       28.17      2.65 o 
  -5   5  12        0.04        0.56      0.96 o 
  -4   5  12       32.43       28.81      2.41 o 
  -3   5  12        5.40        3.93      1.12 o 
  -2   5  12        9.43       10.75      1.44 o 
  -1   5  12      148.50      121.17      4.49 o 
   0   5  12       17.31       14.60      1.69 o 
   1   5  12        0.93        0.64      0.80 o 
   2   5  12        7.64        8.83      1.20 o 
   3   5  12       70.65       56.17      2.97 o 
   4   5  12        6.66        8.83      1.36 o 
   5   5  12        1.48        0.80      0.64 o 
   6   5  12       12.01       12.12      1.52 o 
   7   5  12        3.11        2.52      0.65 o 
   8   5  12       15.95       14.97      1.31 o 
   9   5  12        3.91        2.50      1.00 o 
  -6   6  12        0.15       -0.48      0.80 o 
  -5   6  12        7.14        8.35      1.44 o 
  -4   6  12        0.41        0.08      0.64 o 
  -3   6  12       14.85       12.04      1.60 o 
  -2   6  12        7.24        5.46      1.20 o 
  -1   6  12        9.02       13.08      1.69 o 
   0   6  12       35.57       43.17      2.65 o 
   1   6  12       10.62       14.12      1.69 o 
   2   6  12       15.67       15.97      1.60 o 
   3   6  12       11.48       15.01      1.60 o 
   4   6  12       70.37       67.73      3.29 o 
   5   6  12       26.71       22.79      2.17 o 
   6   6  12        3.59        3.77      1.04 o 
   7   6  12        7.09        8.46      0.99 o 
   8   6  12       19.35       21.24      2.17 o 
   9   6  12        1.57        4.36      0.85 o 
  -6   7  12       11.92       13.16      1.93 o 
  -5   7  12        1.31        1.69      1.04 o 
  -4   7  12       21.26       29.05      2.49 o 
  -3   7  12        2.65        3.61      1.20 o 
  -2   7  12        9.91        7.62      1.28 o 
  -1   7  12      197.12      183.52      5.70 o 
   0   7  12       94.24       93.16      3.93 o 
   1   7  12       21.91       21.02      2.01 o 
   2   7  12       40.07       37.15      2.49 o 
   3   7  12      126.54      107.53      4.25 o 
   4   7  12        3.89        3.53      1.04 o 
   5   7  12      164.78      163.14      5.30 o 
   6   7  12       34.09       26.64      2.25 o 
   7   7  12        0.00        0.46      0.54 o 
   8   7  12        0.28        0.28      0.51 o 
   9   7  12        0.10        0.27      0.59 o 
  -5   8  12        6.88        5.46      1.20 o 
  -4   8  12        5.84        4.89      1.12 o 
  -3   8  12        1.01       -0.96      0.96 o 
  -2   8  12        1.74        2.65      0.96 o 
  -1   8  12       30.21       32.42      2.41 o 
   0   8  12       44.52       43.73      2.81 o 
   1   8  12      158.17      168.91      5.30 o 
   2   8  12        9.28        7.94      1.28 o 
   3   8  12        2.85        1.12      0.80 o 
   4   8  12       73.51       80.57      3.77 o 
   5   8  12       14.49       15.89      1.93 o 
   6   8  12        1.34        2.65      1.12 o 
   7   8  12       38.42       44.84      2.06 o 
   8   8  12        7.18        7.30      1.04 o 
   9   8  12        0.33        0.42      1.24 o 
  -5   9  12        3.17        4.33      1.12 o 
  -4   9  12       20.28       26.32      2.41 o 
  -3   9  12       25.98       22.15      2.17 o 
  -2   9  12       55.95       52.00      3.13 o 
  -1   9  12       60.12       53.84      3.13 o 
   0   9  12        3.98        1.93      0.88 o 
   1   9  12      142.98      142.51      4.98 o 
   2   9  12      118.51      115.95      4.49 o 
   3   9  12        0.20       -1.04      1.04 o 
   4   9  12       10.49        8.43      1.36 o 
   5   9  12       53.47       47.83      3.05 o 
   6   9  12        4.15        2.17      0.96 o 
   7   9  12        0.18        0.96      1.12 o 
   8   9  12        1.04        0.64      0.80 o 
   9   9  12        2.47        2.89      1.12 o 
  -4  10  12        2.38        4.43      1.00 o 
  -3  10  12        4.88        8.02      1.44 o 
  -2  10  12        1.21        2.25      0.88 o 
  -1  10  12       29.45       30.81      2.41 o 
   0  10  12       16.90       17.11      1.20 o 
   1  10  12       34.45       37.64      2.49 o 
   2  10  12       17.92       18.89      1.25 o 
   3  10  12        1.11        1.77      0.51 o 
   4  10  12       14.42       14.04      2.17 o 
   5  10  12        0.43        0.40      0.88 o 
   6  10  12        2.87        1.77      1.04 o 
   7  10  12        8.66       13.96      1.93 o 
   8  10  12        3.87        4.00      1.77 o 
  -4  11  12        9.37       11.37      1.22 o 
  -3  11  12       18.33       24.14      1.81 o 
  -2  11  12        1.04        1.12      0.80 o 
  -1  11  12        0.39       -1.04      1.04 o 
   0  11  12       12.66       12.90      1.12 o 
   1  11  12        9.82        8.21      0.92 o 
   2  11  12       13.37        8.85      1.00 o 
   3  11  12        8.53        9.55      1.02 o 
   4  11  12       18.31       14.55      1.21 o 
   5  11  12        7.45        7.54      1.52 o 
   6  11  12       23.59       21.26      2.33 o 
   7  11  12        0.74        0.32      0.88 o 
   8  11  12        1.07       -0.16      0.88 o 
  -3  12  12        0.00        0.14      1.20 o 
  -2  12  12        2.40        3.37      1.12 o 
  -1  12  12        4.40        4.98      1.12 o 
   0  12  12        2.74        3.60      0.92 o 
   1  12  12       16.44       13.24      2.09 o 
   2  12  12        1.30        2.21      0.69 o 
   3  12  12       22.84       23.90      1.58 o 
   4  12  12        0.52       -0.04      0.51 o 
   5  12  12       10.72        9.55      1.11 o 
   6  12  12       15.36       17.41      2.25 o 
   7  12  12        8.45        8.14      1.36 o 
  -2  13  12        5.30        5.40      0.90 o 
  -1  13  12        7.54        4.17      1.12 o 
   0  13  12       11.09        9.53      1.97 o 
   1  13  12        2.37        1.84      0.69 o 
   2  13  12       13.26       12.84      1.19 o 
   3  13  12        6.08        4.84      0.91 o 
   4  13  12        0.10       -0.22      0.65 o 
   5  13  12        0.15        1.12      0.67 o 
   6  13  12        7.49        6.18      1.52 o 
   0  14  12        0.17       -0.16      0.52 o 
   1  14  12       18.46       16.41      1.39 o 
   2  14  12        2.48        3.20      0.82 o 
   3  14  12       10.21        9.42      1.19 o 
   4  14  12        4.19        5.71      1.48 o 
  -1  -2  13        0.21        0.48      0.88 o 
   0  -2  13       18.76       20.14      2.33 o 
   1  -2  13       10.21       10.99      1.93 o 
   2  -2  13        0.06        0.24      0.80 o 
   3  -2  13        1.88        3.61      1.28 o 
  -3  -1  13       14.38       16.58      2.13 o 
  -2  -1  13        1.93       -0.01      0.72 o 
  -1  -1  13       23.56       25.84      2.49 o 
   0  -1  13        2.78        3.69      1.20 o 
   1  -1  13        2.13        4.33      1.20 o 
   2  -1  13        9.10       13.08      1.93 o 
   3  -1  13        0.58        0.56      0.88 o 
   4  -1  13        0.32        2.25      1.12 o 
   5  -1  13       11.41       16.41      1.50 o 
  -4   0  13       10.75       14.44      1.93 o 
  -3   0  13        0.32        0.34      0.80 o 
  -2   0  13        3.39        3.49      0.96 o 
  -1   0  13        0.13        0.27      0.53 o 
   0   0  13       37.59       39.20      1.95 o 
   1   0  13        7.26        8.27      1.60 o 
   2   0  13        7.30        6.58      1.44 o 
   3   0  13        8.40        8.67      1.52 o 
   4   0  13        0.34        0.72      0.96 o 
   5   0  13        3.74        1.93      0.96 o 
   6   0  13        3.22        4.89      1.65 o 
  -4   1  13        0.01        0.72      0.88 o 
  -3   1  13       24.00       28.01      2.41 o 
  -2   1  13       35.71       42.05      2.81 o 
  -1   1  13        0.47        1.20      0.72 o 
   0   1  13       13.09       12.60      1.60 o 
   1   1  13        6.66        8.69      1.02 o 
   2   1  13        0.18        1.62      0.58 o 
   3   1  13        4.03        5.14      1.28 o 
   4   1  13        0.94        2.57      1.04 o 
   5   1  13        0.69        1.69      1.04 o 
   6   1  13        1.47        3.51      0.79 o 
  -5   2  13        0.28       -1.04      1.04 o 
  -4   2  13       18.18       16.29      1.93 o 
  -3   2  13        7.18        9.87      1.60 o 
  -2   2  13       30.83       31.38      2.49 o 
  -1   2  13       46.73       42.93      2.81 o 
   0   2  13        0.24        0.16      0.64 o 
   1   2  13        7.88       10.11      1.44 o 
   2   2  13        1.09        0.88      0.72 o 
   3   2  13        5.46        5.17      0.79 o 
   4   2  13        3.55        4.25      0.71 o 
   5   2  13        6.52        6.42      1.36 o 
   6   2  13        0.03        0.08      0.64 o 
   7   2  13        0.01       -0.48      1.08 o 
  -5   3  13        7.42        9.71      1.69 o 
  -4   3  13        3.15        4.25      1.20 o 
  -3   3  13        5.69        5.70      1.28 o 
  -2   3  13       41.52       47.18      3.05 o 
  -1   3  13       42.50       49.19      2.97 o 
   0   3  13       10.54       12.76      1.52 o 
   1   3  13        4.51        4.41      1.04 o 
   2   3  13       59.78       66.04      3.29 o 
   3   3  13        0.69        0.24      0.80 o 
   4   3  13        2.86        2.12      0.62 o 
   5   3  13        9.91       13.47      1.13 o 
   6   3  13       19.29       19.98      2.01 o 
   7   3  13       24.53       27.14      1.70 o 
   8   3  13        6.78        4.89      1.20 o 
  -5   4  13       26.25       26.88      2.65 o 
  -4   4  13       59.43       64.20      3.69 o 
  -3   4  13        2.68        3.29      1.20 o 
  -2   4  13       11.98       13.40      1.77 o 
  -1   4  13        8.82        7.46      1.28 o 
   0   4  13        0.00        0.32      0.72 o 
   1   4  13       10.15        6.74      1.20 o 
   2   4  13        1.25        0.88      0.80 o 
   3   4  13        7.78        7.70      1.28 o 
   4   4  13       42.59       39.40      2.65 o 
   5   4  13        2.42        0.48      0.51 o 
   6   4  13       10.52       11.36      1.08 o 
   7   4  13        1.12       -0.11      0.39 o 
   8   4  13        0.70       -0.32      0.80 o 
  -5   5  13        3.28        4.09      1.12 o 
  -4   5  13        1.29        3.05      1.12 o 
  -3   5  13        2.16        2.17      0.96 o 
  -2   5  13       22.64       24.63      2.25 o 
  -1   5  13       11.68       10.99      1.52 o 
   0   5  13       54.60       53.28      3.13 o 
   1   5  13        6.05        5.14      1.04 o 
   2   5  13       13.30       16.53      1.85 o 
   3   5  13        0.87        2.97      0.96 o 
   4   5  13        0.06        0.80      0.72 o 
   5   5  13        0.01       -0.40      0.72 o 
   6   5  13       26.84       29.53      1.62 o 
   7   5  13       42.49       44.65      2.25 o 
   8   5  13        0.19        0.96      0.65 o 
  -5   6  13        2.33        4.41      1.28 o 
  -4   6  13       38.48       41.73      3.13 o 
  -3   6  13        0.97        1.12      0.72 o 
  -2   6  13       44.60       49.11      3.13 o 
  -1   6  13        0.54        0.88      0.88 o 
   0   6  13       14.32       11.39      1.60 o 
   1   6  13        0.44        1.28      0.80 o 
   2   6  13        0.16       -0.48      0.80 o 
   3   6  13       79.11       83.05      3.85 o 
   4   6  13        1.07       -0.88      0.88 o 
   5   6  13        0.15        0.80      0.80 o 
   6   6  13        1.41        1.04      0.80 o 
   7   6  13       17.26       18.29      1.42 o 
   8   6  13       13.58       14.85      3.57 o 
  -5   7  13       16.64       16.29      2.09 o 
  -4   7  13       12.85       14.76      1.93 o 
  -3   7  13        9.07        9.07      1.52 o 
  -2   7  13       16.34       17.41      2.01 o 
  -1   7  13       24.38       25.68      2.33 o 
   0   7  13        4.26        4.01      1.20 o 
   1   7  13        4.63        3.69      0.96 o 
   2   7  13        4.70        5.78      1.12 o 
   3   7  13       20.84       21.10      2.09 o 
   4   7  13        1.10        1.93      1.04 o 
   5   7  13        0.46        1.44      0.88 o 
   6   7  13        4.79        4.17      1.20 o 
   7   7  13        1.84        2.25      0.74 o 
   8   7  13        8.64       12.08      1.25 o 
  -4   8  13        0.00        1.52      0.88 o 
  -3   8  13        5.86        4.01      1.12 o 
  -2   8  13        0.27        0.80      0.88 o 
  -1   8  13        0.09        1.04      0.96 o 
   0   8  13      117.83      102.71      4.33 o 
   1   8  13       24.89       24.15      2.25 o 
   2   8  13        7.28        4.09      1.20 o 
   3   8  13       21.09       21.43      2.09 o 
   4   8  13       17.25       14.36      1.85 o 
   5   8  13       16.95       17.33      1.93 o 
   6   8  13        0.68        0.72      0.88 o 
   7   8  13        0.08       -0.55      0.55 o 
   8   8  13        3.42        2.54      0.88 o 
  -4   9  13        0.33        0.48      0.96 o 
  -3   9  13        5.24        5.94      1.36 o 
  -2   9  13        7.97        8.27      1.52 o 
  -1   9  13       14.32       12.84      1.69 o 
   0   9  13        6.24        6.18      1.28 o 
   1   9  13        7.04        6.26      1.44 o 
   2   9  13        8.34        8.10      1.44 o 
   3   9  13       55.24       59.14      3.45 o 
   4   9  13        4.17        3.05      1.20 o 
   5   9  13       28.02       24.96      2.33 o 
   6   9  13        8.89       10.43      1.69 o 
   7   9  13        0.20       -0.08      0.88 o 
   8   9  13        7.83       10.59      1.77 o 
  -3  10  13        0.00       -0.40      0.88 o 
  -2  10  13        3.69        4.17      1.20 o 
  -1  10  13       10.77        8.51      1.36 o 
   0  10  13       65.59       58.42      3.45 o 
   1  10  13       23.92       24.72      2.33 o 
   2  10  13        0.55        1.69      0.96 o 
   3  10  13       10.46        8.91      1.52 o 
   4  10  13       24.14       21.02      2.17 o 
   5  10  13        8.41        8.27      1.52 o 
   6  10  13       49.54       53.20      3.61 o 
   7  10  13       13.79       11.88      1.85 o 
   8  10  13        1.47        0.72      0.88 o 
  -3  11  13        7.31        7.38      1.60 o 
  -2  11  13        7.68        8.67      1.60 o 
  -1  11  13        0.12       -0.24      0.80 o 
   0  11  13       27.62       28.01      2.49 o 
   1  11  13       18.68       21.91      2.25 o 
   2  11  13       70.85       80.57      4.09 o 
   3  11  13        1.36        0.80      0.88 o 
   4  11  13        3.91        2.01      0.96 o 
   5  11  13       23.63       23.11      2.33 o 
   6  11  13        1.78        1.77      1.04 o 
   7  11  13        5.09        7.06      1.52 o 
  -2  12  13        9.86        6.82      1.52 o 
  -1  12  13       13.03       11.15      1.69 o 
   0  12  13       11.00       10.43      1.69 o 
   1  12  13        2.49        1.52      0.96 o 
   2  12  13       41.41       40.20      2.97 o 
   3  12  13       13.96       14.28      1.27 o 
   4  12  13        0.46       -0.53      1.16 o 
   5  12  13       10.54        9.90      1.13 o 
   6  12  13       11.63        9.55      1.69 o 
   0  13  13        4.56        3.65      0.75 o 
   1  13  13        0.07        0.75      0.65 o 
   2  13  13        0.11        0.39      0.57 o 
   3  13  13        3.42        2.49      0.75 o 
   4  13  13        0.46       -0.47      0.54 o 
   5  13  13        2.70        3.31      0.77 o 
  -1   0  14        9.24       11.23      1.77 o 
   0   0  14        7.42        9.15      1.77 o 
   1   0  14       34.34       43.09      3.29 o 
   2   0  14        2.34        3.85      1.28 o 
   3   0  14       37.30       46.46      3.45 o 
  -2   1  14       12.52       17.25      2.01 o 
  -1   1  14        0.46        1.28      0.72 o 
   0   1  14       15.17       16.63      1.35 o 
   1   1  14        7.51        8.28      1.04 o 
   2   1  14       20.00       18.78      2.17 o 
   3   1  14        0.83        0.40      0.80 o 
   4   1  14        8.75       11.39      1.77 o 
   5   1  14        4.11        8.35      1.60 o 
  -3   2  14        0.01        1.20      1.04 o 
  -2   2  14        2.29        1.12      0.88 o 
  -1   2  14        1.81        4.25      1.12 o 
   0   2  14       41.49       47.10      2.97 o 
   1   2  14       10.15        9.71      1.44 o 
   2   2  14        0.01        0.10      0.54 o 
   3   2  14       15.10       18.78      2.17 o 
   4   2  14        0.36        0.64      0.88 o 
   5   2  14        2.89        3.77      1.20 o 
   6   2  14       27.94       40.12      3.05 o 
  -3   3  14       14.45       16.77      2.01 o 
  -2   3  14        5.78        6.66      1.36 o 
  -1   3  14        1.60        1.20      0.80 o 
   0   3  14       27.46       32.18      2.49 o 
   1   3  14       40.58       42.13      2.81 o 
   2   3  14        2.09        1.44      0.72 o 
   3   3  14       13.85       12.04      1.60 o 
   4   3  14       24.90       26.27      1.62 o 
   5   3  14       12.38       13.24      1.77 o 
   6   3  14        0.10        0.40      0.72 o 
  -4   4  14       11.89       13.40      1.93 o 
  -3   4  14        0.54        0.80      0.80 o 
  -2   4  14       15.67       16.13      2.01 o 
  -1   4  14       19.61       20.94      2.17 o 
   0   4  14        0.04       -0.24      0.88 o 
   1   4  14        3.81        4.89      1.12 o 
   2   4  14        0.78        0.24      0.72 o 
   3   4  14       13.54       14.20      1.77 o 
   4   4  14       26.39       28.33      2.33 o 
   5   4  14        4.55        8.07      0.99 o 
   6   4  14        2.36        1.77      1.32 o 
   7   4  14        0.03        1.28      1.20 o 
  -4   5  14        0.00        0.40      0.96 o 
  -3   5  14       23.71       25.20      2.41 o 
  -2   5  14        5.94        7.06      1.36 o 
  -1   5  14       36.11       41.25      3.05 o 
   0   5  14       13.09       10.43      1.60 o 
   1   5  14        8.02        7.14      1.28 o 
   2   5  14        0.44       -0.48      0.80 o 
   3   5  14        0.66        0.24      0.80 o 
   4   5  14       26.32       26.32      2.25 o 
   5   5  14       20.47       22.71      2.17 o 
   6   5  14        6.06        4.64      1.24 o 
   7   5  14        2.11        5.18      0.90 o 
  -4   6  14        6.91        8.67      1.60 o 
  -3   6  14       30.83       33.70      2.81 o 
  -2   6  14       18.02       21.02      2.25 o 
  -1   6  14       13.98       20.94      2.17 o 
   0   6  14       22.51       25.84      2.33 o 
   1   6  14       10.21       14.04      1.77 o 
   2   6  14        5.58        4.33      1.12 o 
   3   6  14       42.82       53.84      3.29 o 
   4   6  14       12.07       16.69      1.93 o 
   5   6  14        3.70        4.65      1.28 o 
   6   6  14        2.82        4.25      1.20 o 
   7   6  14        0.20        0.12      1.16 o 
  -4   7  14        8.51        8.91      1.60 o 
  -3   7  14       60.16       72.14      4.09 o 
  -2   7  14        5.57        7.38      1.44 o 
  -1   7  14        4.24        5.22      1.36 o 
   0   7  14        0.77       -0.08      0.80 o 
   1   7  14        0.24       -0.80      0.80 o 
   2   7  14        1.06       -0.80      0.80 o 
   3   7  14        0.09        1.36      0.96 o 
   4   7  14        3.31        4.33      1.28 o 
   5   7  14       67.21       66.44      3.69 o 
   6   7  14        0.31        2.33      0.96 o 
   7   7  14        1.12        1.07      0.72 o 
  -3   8  14        0.84        2.09      1.12 o 
  -2   8  14       21.34       22.71      2.33 o 
  -1   8  14       11.83       11.80      1.85 o 
   0   8  14       15.17       16.29      1.93 o 
   1   8  14       12.49       13.32      1.77 o 
   2   8  14        6.52        6.02      1.28 o 
   3   8  14        1.29        2.33      1.04 o 
   4   8  14        4.27        5.54      1.28 o 
   5   8  14        0.06        0.96      0.96 o 
   6   8  14        3.42        4.49      1.28 o 
   7   8  14        0.47       -0.05      0.54 o 
  -3   9  14       33.48       39.72      3.21 o 
  -2   9  14        1.71        2.65      1.28 o 
  -1   9  14       24.87       25.76      2.41 o 
   0   9  14        5.16        3.13      1.12 o 
   1   9  14       15.75       15.09      1.93 o 
   2   9  14        0.80        0.64      0.88 o 
   3   9  14        0.92        1.69      1.04 o 
   4   9  14       45.53       52.96      3.45 o 
   5   9  14        0.31        1.77      0.96 o 
   6   9  14        2.23        3.45      1.28 o 
   7   9  14        1.46        1.00      0.92 o 
  -2  10  14       25.19       29.45      2.65 o 
  -1  10  14        1.99        3.37      1.12 o 
   0  10  14        6.19        4.98      1.20 o 
   1  10  14       20.44       23.67      2.33 o 
   2  10  14        0.42        0.32      0.96 o 
   3  10  14       20.85       24.07      2.41 o 
   4  10  14       13.95       14.52      2.01 o 
   5  10  14        1.01        1.93      1.04 o 
   6  10  14        6.17        6.34      1.52 o 
  -1  11  14        1.28        0.56      0.88 o 
   0  11  14       13.54        8.67      1.69 o 
   1  11  14       56.40       50.87      3.53 o 
   2  11  14       19.56       20.94      2.33 o 
   3  11  14        1.58        0.96      1.04 o 
   4  11  14       19.22       20.06      2.33 o 
   5  11  14        7.64        6.42      1.44 o 
   6  11  14        6.54        7.06      1.60 o 
   0  12  14       11.37       11.07      1.93 o 
   1  12  14        0.31        1.69      1.12 o 
   2  12  14        9.63       13.32      1.93 o 
   3  12  14        0.06        0.88      0.88 o 
   4  12  14        5.35        4.73      1.44 o 
   5  12  14        0.07       -0.40      1.12 o 
   0   2  15        2.06        0.56      0.72 o 
   1   2  15        1.39        0.32      1.04 o 
   2   2  15        0.02       -0.08      0.88 o 
   3   2  15       14.36       18.38      2.25 o 
  -1   3  15       10.38       11.47      1.69 o 
   0   3  15        5.88        6.10      1.28 o 
   1   3  15        1.20       -0.08      0.88 o 
   2   3  15       18.96       20.46      2.01 o 
   3   3  15        2.79        4.78      0.87 o 
   4   3  15       15.01       18.38      2.17 o 
  -2   4  15       75.46       80.97      4.41 o 
  -1   4  15        1.78        1.52      0.96 o 
   0   4  15        0.01        1.28      0.96 o 
   1   4  15       12.39       12.52      1.69 o 
   2   4  15        1.88        0.72      0.88 o 
   3   4  15       29.95       30.65      2.57 o 
   4   4  15        0.84        1.10      0.58 o 
   5   4  15       33.22       38.07      2.01 o 
  -2   5  15        1.73        4.09      1.36 o 
  -1   5  15        3.95        4.73      1.28 o 
   0   5  15        0.47        2.25      1.12 o 
   1   5  15        1.47        3.53      1.12 o 
   2   5  15        0.11       -0.80      0.96 o 
   3   5  15       12.16       11.39      1.69 o 
   4   5  15       10.27       10.75      1.69 o 
   5   5  15        1.03        1.09      0.54 o 
  -2   6  15       16.61       18.78      2.25 o 
  -1   6  15        7.37        6.50      1.44 o 
   0   6  15        0.02        0.40      0.96 o 
   1   6  15       43.44       49.27      3.29 o 
   2   6  15       32.35       30.25      2.57 o 
   3   6  15        4.15        4.33      1.12 o 
   4   6  15       29.36       28.65      2.49 o 
   5   6  15       11.62       13.16      1.85 o 
   6   6  15       13.30       12.78      1.21 o 
  -2   7  15        5.23        5.30      1.36 o 
  -1   7  15       10.34       14.52      1.93 o 
   0   7  15        3.35        6.02      1.44 o 
   1   7  15        1.86        3.21      1.20 o 
   2   7  15        0.88        1.20      0.96 o 
   3   7  15        0.21       -0.48      0.64 o 
   4   7  15        4.63        6.10      1.52 o 
   5   7  15        4.15        5.30      1.28 o 
   6   7  15        2.24        3.13      1.12 o 
  -2   8  15       27.13       29.85      2.81 o 
  -1   8  15        0.21        1.60      1.12 o 
   0   8  15       19.91       25.20      2.49 o 
   1   8  15        0.12       -0.88      0.88 o 
   2   8  15        2.02        2.49      1.04 o 
   3   8  15        0.93        0.88      0.72 o 
   4   8  15       12.47       11.23      1.77 o 
   5   8  15        7.92        9.71      1.77 o 
   6   8  15       15.59       16.61      2.01 o 
  -1   9  15        0.90        1.04      1.12 o 
   0   9  15        9.69       11.07      1.77 o 
   1   9  15        1.50        3.37      1.12 o 
   2   9  15        0.02        1.04      0.96 o 
   3   9  15        0.44        1.44      0.96 o 
   4   9  15        0.52        1.28      1.04 o 
   5   9  15        0.33        2.01      1.12 o 
   0  10  15        0.40        4.01      1.44 o 
   1  10  15        0.06        1.20      1.12 o 
   2  10  15        0.22        0.00      0.96 o 
   3  10  15        1.00        1.28      0.96 o 
   4  10  15        1.42        1.85      0.96 o 
   5  10  15        0.32       -0.24      0.88 o 
   1  11  15        0.76        2.81      1.28 o 
   2  11  15        2.15        2.57      1.28 o 
   3  11  15        8.70        9.71      1.69 o 
   4  11  15        0.64       -1.36      1.36 o 
   2   6  16        1.41        2.57      0.96 o 
   2   7  16       13.80       18.14      2.17 o 
   2   8  16        0.96        2.97      1.20 o 
                                                 
